# Supplementary material for: Proteomic change in the upper lobe of the left lung of Beagle dogs at the lung migration stage of Toxocara canis infection
Source: Parasit Vectors. 2024 May 9;17:210. doi: 10.1186/s13071-024-06302-9 (PMC11084051; doi:10.1186/s13071-024-06302-9)
Supplement: Supplementary file 2 — Additional file 2: Table S2. Proteins with differential abundance and in the lungs of Beagle dogs infected by Toxocara canis. [file 13071_2024_6302_MOESM2_ESM.xlsx]

## Sheet: Sheet1
Additional file 2: Table S2. The proteins with differential abundance and in the lungs of Beagle dogs infected by Toxocara canis.
Protein ID	Protein name	FC	pvalue	Class
ENSCAFP00000001313.3	ROS1	0.530974	0.0356383	Down
ENSCAFP00000002926.3	AARS2	0.390555	0.0487064	Down
ENSCAFP00000007364.4	WBP2	0.424526	0.0012852	Down
ENSCAFP00000008797.4	NUP98	0.550735	0.0177302	Down
ENSCAFP00000010782.4	KRT6A	0.241274	0.0328637	Down
ENSCAFP00000011107.3	RILPL1	0.429431	0.0286467	Down
ENSCAFP00000011771.3	MAP1B	0.492548	0.0315474	Down
ENSCAFP00000014804.5	NOLC1	0.291377	0.0368765	Down
ENSCAFP00000014940.3	PHKG1	0.416668	0.016164	Down
ENSCAFP00000015492.4	CACNA2D2	0.585292	0.0366087	Down
ENSCAFP00000017552.3	HSCB	0.586964	0.00189438	Down
ENSCAFP00000019512.3	SCRN3	0.47613	0.0263159	Down
ENSCAFP00000020432.4	FYCO1	0.459192	1.83e-06	Down
ENSCAFP00000023523.5	RASAL3	0.312031	0.00921395	Down
ENSCAFP00000024397.3	Psmb3	0.660164	0.00215246	Down
ENSCAFP00000025096.4	TAOK2	0.531926	0.00301288	Down
ENSCAFP00000025535.3	CNN1	0.454579	0.0421841	Down
ENSCAFP00000027227.5	RAI1	0.62102	0.0177746	Down
ENSCAFP00000029615.4	PTPA	0.523899	0.00844301	Down
ENSCAFP00000038288.2	MFAP4	0.396867	0.0442449	Down
ENSCAFP00000040418.2	AKAP9	0.393717	0.0177198	Down
ENSCAFP00000041734.2	SYT17	0.406221	0.00357006	Down
ENSCAFP00000042402.1	MYCBP	0.652419	0.0234956	Down
ENSCAFP00000044025.1	SLC47A2	0.434754	0.00624955	Down
ENSCAFP00000052685.1	IGLV1-40	0.43999	0.020303	Down
ENSCAFP00000057377.1	CLIP1	0.347267	0.00370464	Down
ENSCAFP00000058271.1	RBBP4	0.218742	0.00204502	Down
ENSCAFP00000063067.1	TRIM56	0.463229	0.02524	Down
ENSCAFP00000000008.3	TXNL4A	2.7973	0.0374977	Up
ENSCAFP00000000037.3	CNDP2	1.5073	0.0123345	Up
ENSCAFP00000000096.3	CD63	2.2303	0.0052825	Up
ENSCAFP00000000121.1	Cdk2	1.85815	0.0350627	Up
ENSCAFP00000000161.4	MYL1	2.13653	0.0170943	Up
ENSCAFP00000000188.4	FECH	1.6204	0.000775806	Up
ENSCAFP00000000245.4	ME2	2.07202	0.00386107	Up
ENSCAFP00000000354.3	MAP7	2.00645	0.000323346	Up
ENSCAFP00000000358.3	Arhgef25	1.62786	0.00161194	Up
ENSCAFP00000000413.3	VTA1	2.47633	0.00016398	Up
ENSCAFP00000000590.4	PPP1R10	1.74037	0.00859331	Up
ENSCAFP00000000629.3	DHX16	1.71465	0.0458396	Up
ENSCAFP00000000675.4	RAB21	1.57137	0.0373711	Up
ENSCAFP00000000918.3	ATP6V1C1	1.58867	0.0222057	Up
ENSCAFP00000000973.3	OXR1	2.19684	0.00771505	Up
ENSCAFP00000001016.4	ALG12	1.76179	0.0480644	Up
ENSCAFP00000001218.3	HLA-DMA	2.02402	0.0155783	Up
ENSCAFP00000001267.5	FAM26E	1.68501	0.0399083	Up
ENSCAFP00000001448.3	BAK1	1.62594	0.0257691	Up
ENSCAFP00000001474.3	NDUFB9	1.79078	0.0367054	Up
ENSCAFP00000001532.3	FAM49B	1.5998	0.0029428	Up
ENSCAFP00000001835.3	ETF1	1.88568	0.0369109	Up
ENSCAFP00000001917.4	TAB1	1.8048	0.00077378	Up
ENSCAFP00000001967.4	GTPBP1	1.9679	0.0186198	Up
ENSCAFP00000002170.3	Ube2h	1.54635	0.00990606	Up
ENSCAFP00000002179.3	Nrf1	2.0683	0.0237917	Up
ENSCAFP00000002217.4	SHARPIN	1.65074	0.00237741	Up
ENSCAFP00000002509.4	BICRAL	1.5311	0.043577	Up
ENSCAFP00000002614.3	TMEM33	1.83463	0.00337061	Up
ENSCAFP00000002792.4	XPO5	1.59782	0.00253728	Up
ENSCAFP00000002930.3	Ociad1	3.14125	0.0019207	Up
ENSCAFP00000003109.4	PON2	1.87672	0.00409934	Up
ENSCAFP00000003166.4	SYK	1.6025	0.0111617	Up
ENSCAFP00000003183.4	EXOC1	1.60066	0.000951828	Up
ENSCAFP00000003313.4	EIF5B	1.50913	0.0115662	Up
ENSCAFP00000003336.2	LIPT1	1.54325	0.0165675	Up
ENSCAFP00000003367.3	TINAG	2.13454	0.00330512	Up
ENSCAFP00000003740.3	TEX10	1.5583	0.00879923	Up
ENSCAFP00000003817.3	PRKCE	2.90848	0.000993534	Up
ENSCAFP00000003837.4	TTC7A	1.57677	0.0253712	Up
ENSCAFP00000003917.4	TSEN34	1.58324	0.00123479	Up
ENSCAFP00000004059.3	GPNMB	2.18139	0.0219324	Up
ENSCAFP00000004327.3	EFEMP1	1.94035	0.00994992	Up
ENSCAFP00000004554.4	SNX30	1.57475	0.00500547	Up
ENSCAFP00000004579.3	Xpo1	1.53579	0.00327999	Up
ENSCAFP00000004584.4	ORC3	1.54065	0.00249599	Up
ENSCAFP00000004684.3	TBRG4	1.50864	0.0470488	Up
ENSCAFP00000004734.4	Dpy19l1	1.98284	0.00963017	Up
ENSCAFP00000004808.4	BSPRY	1.51608	0.0404517	Up
ENSCAFP00000004864.4	ELMO1	1.53793	0.0176063	Up
ENSCAFP00000004955.4	NAPSA	1.95538	0.0470932	Up
ENSCAFP00000004973.4	MBOAT2	1.986	0.0306994	Up
ENSCAFP00000005195.4	PNKP	1.55006	2.92e-05	Up
ENSCAFP00000005265.3	PSMB2	2.02733	0.03441	Up
ENSCAFP00000005460.4	PREP	2.08666	0.0278217	Up
ENSCAFP00000005555.5	NAA15	1.62927	0.00713083	Up
ENSCAFP00000005575.3	PRPF38A	2.26188	0.0142619	Up
ENSCAFP00000005592.4	CC2D1B	2.21294	0.00167873	Up
ENSCAFP00000005620.4	Snx3	1.55524	0.0387814	Up
ENSCAFP00000005927.4	NAMPT	1.71057	0.00133544	Up
ENSCAFP00000006122.4	KDM4D	2.22398	0.0370476	Up
ENSCAFP00000006194.3	PMPCB	1.67641	0.0266015	Up
ENSCAFP00000006277.3	Strn4	2.60115	0.00371965	Up
ENSCAFP00000006414.4	RSBN1L	1.50733	0.00758921	Up
ENSCAFP00000006530.4	NUP210	1.5134	0.012346	Up
ENSCAFP00000006539.4	ABHD12	2.30589	0.0106349	Up
ENSCAFP00000006546.3	TMEM135	2.0039	0.00121426	Up
ENSCAFP00000006557.3	Snrpd2	1.56135	0.0304586	Up
ENSCAFP00000006581.3	CAB39L	1.50078	0.0206188	Up
ENSCAFP00000006752.5	COG3	2.08266	0.0103104	Up
ENSCAFP00000006865.3	TMCC1	2.72202	0.0204119	Up
ENSCAFP00000006879.4	CLPTM1	2.00255	0.0351133	Up
ENSCAFP00000006928.4	TMEM214	1.91534	0.0288942	Up
ENSCAFP00000006945.3	PVR	2.39936	0.0339077	Up
ENSCAFP00000007026.4	NIFK	1.56849	0.0115856	Up
ENSCAFP00000007048.4	Cdk5	1.76535	0.0103797	Up
ENSCAFP00000007187.4	LIPE	1.89593	0.0349672	Up
ENSCAFP00000007277.4	NUB1	1.82689	0.00914699	Up
ENSCAFP00000007290.3	EIF2B4	1.836	0.00411153	Up
ENSCAFP00000007474.3	EVPL	1.53189	0.00161986	Up
ENSCAFP00000007653.3	LTBP4	3.76897	0.00456633	Up
ENSCAFP00000007736.3	HNMT	1.5515	0.0198033	Up
ENSCAFP00000007777.4	EMC3	1.87538	0.0478034	Up
ENSCAFP00000007848.4	PPP1CB	3.92359	0.00194872	Up
ENSCAFP00000008051.3	PSMC4	1.81602	0.0146206	Up
ENSCAFP00000008053.4	GPD1L	1.59167	0.0103208	Up
ENSCAFP00000008079.3	FBL	1.78456	0.0158854	Up
ENSCAFP00000008215.4	SUPT5H	1.8514	0.00160572	Up
ENSCAFP00000008251.4	CYTH1	1.73986	0.00961615	Up
ENSCAFP00000008276.4	Gtpbp4	1.56989	0.00299579	Up
ENSCAFP00000008366.4	SUPT16H	1.54383	0.04109	Up
ENSCAFP00000008691.4	SLC25A10	1.51179	0.0128467	Up
ENSCAFP00000008742.4	Aspscr1	1.64608	0.0397675	Up
ENSCAFP00000008761.4	TBC1D5	1.62659	0.025246	Up
ENSCAFP00000008792.4	PLCB1	2.33811	0.0446986	Up
ENSCAFP00000008834.3	HARS	1.7846	0.00303617	Up
ENSCAFP00000008848.3	Pycr1	1.82641	0.0189193	Up
ENSCAFP00000008936.4	HACL1	1.81329	0.0495674	Up
ENSCAFP00000008938.3	TPP2	1.76676	0.0438555	Up
ENSCAFP00000009045.3	PCNA	1.9518	0.0201817	Up
ENSCAFP00000009212.3	ALG5	3.16059	0.0053119	Up
ENSCAFP00000009235.4	ASH2L	1.58966	0.00107899	Up
ENSCAFP00000009494.4	LAMP1	1.56886	0.000497764	Up
ENSCAFP00000009589.4	AMDHD1	1.57877	0.0115689	Up
ENSCAFP00000009629.3	MRPS26	1.73658	0.0439934	Up
ENSCAFP00000009630.4	Gas6	1.79582	0.0216134	Up
ENSCAFP00000009702.3	GSR	1.65531	0.0032815	Up
ENSCAFP00000009732.4	TPP1	2.0889	0.00373028	Up
ENSCAFP00000009836.4	COX7A1	1.54118	0.00606749	Up
ENSCAFP00000009868.3	CBX5	3.93017	0.0177716	Up
ENSCAFP00000009885.3	MCM4	2.06761	0.019209	Up
ENSCAFP00000009947.3	NOP56	1.59818	0.0166908	Up
ENSCAFP00000010084.4	SCYL2	1.719	0.00199196	Up
ENSCAFP00000010181.3	SKIV2L2	1.533	0.00295656	Up
ENSCAFP00000010184.4	COL11A1	1.85977	0.0305052	Up
ENSCAFP00000010364.3	UTP20	1.65557	0.0428457	Up
ENSCAFP00000010485.3	CSGALNACT2	2.17033	0.0139276	Up
ENSCAFP00000010522.4	LSR	1.62054	0.00274901	Up
ENSCAFP00000010897.4	VCPIP1	1.60546	0.0413207	Up
ENSCAFP00000010985.4	SLC25A46	1.57881	0.0166356	Up
ENSCAFP00000010988.4	F11	2.43146	0.0131894	Up
ENSCAFP00000011038.3	Swap70	1.56732	0.0368484	Up
ENSCAFP00000011162.4	SBF2	1.51912	0.04317	Up
ENSCAFP00000011192.4	ANKRD27	1.76859	0.0224137	Up
ENSCAFP00000011222.4	UFSP2	1.79205	0.00240846	Up
ENSCAFP00000011238.3	PIGU	1.6652	0.00974985	Up
ENSCAFP00000011252.3	PTCD3	1.86081	0.00377184	Up
ENSCAFP00000011457.3	GGCX	1.65821	0.00545666	Up
ENSCAFP00000011565.4	MYOF	1.66942	8.37e-06	Up
ENSCAFP00000011696.3	Pls1	1.66314	0.0122575	Up
ENSCAFP00000011742.3	DIABLO	1.5614	0.03736	Up
ENSCAFP00000011782.3	EMC4	1.94127	0.0101037	Up
ENSCAFP00000011831.4	EIF6	2.23205	0.00621834	Up
ENSCAFP00000011930.4	HELLS	1.66284	0.00561385	Up
ENSCAFP00000012073.4	BTF3	2.54247	0.0103973	Up
ENSCAFP00000012203.4	NUP160	1.78104	0.000188802	Up
ENSCAFP00000012266.3	DOK1	1.53525	0.0278313	Up
ENSCAFP00000012323.4	AQR	1.58951	0.0196908	Up
ENSCAFP00000012498.3	GPM6A	1.71029	0.00614326	Up
ENSCAFP00000012500.3	CSNK2A2	1.57055	0.0281159	Up
ENSCAFP00000012733.4	DHX36	1.62716	0.034375	Up
ENSCAFP00000012863.3	CIAPIN1	1.85144	0.0169714	Up
ENSCAFP00000013033.3	PACSIN3	1.86305	0.0183497	Up
ENSCAFP00000013381.3	CKAP5	2.21935	0.0156397	Up
ENSCAFP00000013440.3	TMEM50B	1.98865	0.00372324	Up
ENSCAFP00000013563.4	PI4K2A	1.77299	0.0323831	Up
ENSCAFP00000013775.4	PEX16	1.6667	0.0490417	Up
ENSCAFP00000013833.6	Nisch	2.25968	0.017293	Up
ENSCAFP00000013910.3	POLR3D	2.57405	0.00602529	Up
ENSCAFP00000014049.4	CD151	1.57771	0.0169621	Up
ENSCAFP00000014230.3	SYS1	1.53737	0.033288	Up
ENSCAFP00000014320.4	MRPL43	2.09889	0.047529	Up
ENSCAFP00000014482.3	TWF2	2.04303	0.0177702	Up
ENSCAFP00000014553.4	GDAP2	1.80901	0.0046719	Up
ENSCAFP00000014627.3	LRRK2	1.82166	0.0316418	Up
ENSCAFP00000014662.3	SNX19	1.55928	0.0439233	Up
ENSCAFP00000014826.3	MRPL23	1.91489	0.000105311	Up
ENSCAFP00000014870.3	CD81	6.95703	0.000603904	Up
ENSCAFP00000015226.4	PHC2	1.61531	0.0322417	Up
ENSCAFP00000015317.4	DCPS	2.03147	0.0215837	Up
ENSCAFP00000015364.3	FOXRED1	12.6414	0.00921793	Up
ENSCAFP00000015429.3	TARS	1.7409	0.00576737	Up
ENSCAFP00000015442.4	Lpcat1	2.0934	0.00929668	Up
ENSCAFP00000015594.3	FGD4	1.51684	0.01004	Up
ENSCAFP00000015623.4	h2afz	1.51985	0.0239384	Up
ENSCAFP00000015674.4	AGPAT3	1.51049	0.0367708	Up
ENSCAFP00000015818.4	PGAP1	1.53565	0.0339795	Up
ENSCAFP00000015924.3	ZBTB20	1.92464	0.0129347	Up
ENSCAFP00000016008.4	UBE3B	1.85296	0.0105033	Up
ENSCAFP00000016027.3	GPAM	1.56257	0.0378437	Up
ENSCAFP00000016032.3	ACTN2	2.373	0.00614722	Up
ENSCAFP00000016210.4	ARMC9	2.15804	0.0210506	Up
ENSCAFP00000016211.3	TBCK	1.60137	0.0121789	Up
ENSCAFP00000016218.3	TCIRG1	1.76991	0.0020328	Up
ENSCAFP00000016236.4	IARS2	1.99476	0.0250953	Up
ENSCAFP00000016310.5	CHD2	1.64101	0.00230774	Up
ENSCAFP00000016597.3	APOH	6.26196	0.0101263	Up
ENSCAFP00000016675.3	H2B1	1.58105	0.00892335	Up
ENSCAFP00000016744.4	COL4A5	11.9315	0.00322089	Up
ENSCAFP00000016999.3	ADNP	1.69074	0.0110067	Up
ENSCAFP00000017076.3	KPNA2	2.34254	0.00940033	Up
ENSCAFP00000017081.3	USP4	1.73073	0.00181764	Up
ENSCAFP00000017095.4	NFATC2	4.77292	0.0280705	Up
ENSCAFP00000017185.4	PRPS2	1.57686	0.0271251	Up
ENSCAFP00000017211.4	C4BPA	2.34034	0.0178365	Up
ENSCAFP00000017250.3	CD34	6.88933	0.00183025	Up
ENSCAFP00000017255.4	ATP11B	1.55807	0.0126736	Up
ENSCAFP00000017327.4	LAMP3	1.75543	0.0309512	Up
ENSCAFP00000017379.4	DGKD	1.64338	0.00590711	Up
ENSCAFP00000017538.3	Cstf1	1.5468	0.00843585	Up
ENSCAFP00000017605.3	LSS	2.87635	0.0291539	Up
ENSCAFP00000017927.5	EIF2B5	1.52543	0.0203679	Up
ENSCAFP00000018026.3	MCMBP	1.52307	0.0470242	Up
ENSCAFP00000018074.4	CISD1	1.54932	0.009396	Up
ENSCAFP00000018176.3	UQCR10	1.88136	0.033164	Up
ENSCAFP00000018445.1	CLDN4	2.15481	0.00958155	Up
ENSCAFP00000018541.4	HDAC4	2.11984	0.0117007	Up
ENSCAFP00000018591.3	OSBPL2	1.52641	0.0412051	Up
ENSCAFP00000018600.4	ADRM1	1.5262	0.0230286	Up
ENSCAFP00000018635.4	SNX4	1.54322	0.00670517	Up
ENSCAFP00000018760.2	Gid8	1.54324	0.0333946	Up
ENSCAFP00000018766.3	MTFR1L	2.3718	0.00081649	Up
ENSCAFP00000018793.4	SEC14L3	4.0765	0.0070357	Up
ENSCAFP00000018802.4	REPS2	1.62748	0.0402137	Up
ENSCAFP00000018815.4	C2orf54	1.72182	0.011526	Up
ENSCAFP00000018908.3	STX6	1.63797	0.00843286	Up
ENSCAFP00000019025.4	S100A11	5.13189	0.00125308	Up
ENSCAFP00000019053.4	SRRM1	2.03747	0.0090862	Up
ENSCAFP00000019092.4	CUNH17orf62	1.52238	0.0407124	Up
ENSCAFP00000019131.3	PACS1	1.52029	0.0129106	Up
ENSCAFP00000019217.4	RPS17	1.76052	0.00881499	Up
ENSCAFP00000019449.3	DDR2	1.52145	0.0298481	Up
ENSCAFP00000019481.3	EHHADH	1.84027	0.0119592	Up
ENSCAFP00000019687.3	MGST3	2.78084	0.00378617	Up
ENSCAFP00000019705.5	KDM1A	1.55865	0.0408554	Up
ENSCAFP00000019762.4	RHOC	10.9092	0.00541859	Up
ENSCAFP00000019787.3	Eif2s3	1.54155	0.0365428	Up
ENSCAFP00000019855.3	Pdk3	1.81698	0.00162191	Up
ENSCAFP00000019983.3	AHSG	3.28543	0.00988581	Up
ENSCAFP00000020325.3	PLA2G4A	1.66153	0.0198089	Up
ENSCAFP00000020479.4	SOAT1	1.78049	0.00619692	Up
ENSCAFP00000020504.4	MIA2	1.78652	0.00371058	Up
ENSCAFP00000020604.3	MTHFS	2.01463	0.0048616	Up
ENSCAFP00000020638.4	SACM1L	1.73057	0.0103563	Up
ENSCAFP00000020698.4	GSTT1	1.6429	0.0369706	Up
ENSCAFP00000020728.4	TTN	1.62523	0.0189458	Up
ENSCAFP00000020806.3	ATP6AP2	1.9261	0.0119232	Up
ENSCAFP00000020903.4	ITGA4	1.84456	0.0162119	Up
ENSCAFP00000021000.3	USP9X	2.75507	0.00777212	Up
ENSCAFP00000021150.4	LRCH4	1.78455	0.00223517	Up
ENSCAFP00000021252.4	PSAP	2.07703	0.015727	Up
ENSCAFP00000021259.4	ARMC6	1.64779	0.0025764	Up
ENSCAFP00000021332.4	DNAJB12	1.6295	0.0440284	Up
ENSCAFP00000021552.4	ARPC2	1.56701	0.000993368	Up
ENSCAFP00000021769.3	Coa3	1.82994	8.86e-05	Up
ENSCAFP00000021807.4	VPS25	2.21616	0.00495303	Up
ENSCAFP00000021851.3	Usp54	1.55849	0.024785	Up
ENSCAFP00000022105.3	LGALS3	1.85468	0.0107975	Up
ENSCAFP00000022217.4	KIFAP3	2.25245	0.00838301	Up
ENSCAFP00000022361.4	CD9	4.3235	0.00118215	Up
ENSCAFP00000022964.5	KIF1C	1.80546	0.048645	Up
ENSCAFP00000022968.4	NXF1	1.54862	0.0224716	Up
ENSCAFP00000023105.3	INTS5	1.58303	0.0488098	Up
ENSCAFP00000023278.3	SDHB	1.55522	0.0351296	Up
ENSCAFP00000023409.4	PELP1	1.51632	0.0320974	Up
ENSCAFP00000023472.3	PDS5A	1.58068	0.00110759	Up
ENSCAFP00000023539.4	FADS1	1.57697	0.0145142	Up
ENSCAFP00000023578.4	CDC42BPA	1.74555	0.0174574	Up
ENSCAFP00000023606.4	COQ8A	2.30374	0.00840148	Up
ENSCAFP00000023735.5	ACBD3	1.53086	0.045589	Up
ENSCAFP00000023781.3	ILVBL	1.50429	0.0350058	Up
ENSCAFP00000023923.4	SERPINE2	3.01373	0.0142057	Up
ENSCAFP00000023939.4	MED24	1.60335	0.0127042	Up
ENSCAFP00000024065.5	ZBTB4	2.79713	0.0436253	Up
ENSCAFP00000024067.4	PCDH7	1.52871	0.0286514	Up
ENSCAFP00000024149.4	TP53BP2	1.69403	0.0276547	Up
ENSCAFP00000024164.4	Slc34a2	1.75344	0.0308259	Up
ENSCAFP00000024218.3	GNL3L	1.56161	0.0352557	Up
ENSCAFP00000024262.3	PRKACA	1.74071	0.0357066	Up
ENSCAFP00000024280.3	RRAGB	1.58893	0.00218955	Up
ENSCAFP00000024419.4	ITGAL	1.91664	0.0258634	Up
ENSCAFP00000024524.4	BNIP2	1.57715	0.0229829	Up
ENSCAFP00000024537.4	ANXA2	1.66524	0.00139715	Up
ENSCAFP00000024598.3	EXOSC10	1.65799	0.0359974	Up
ENSCAFP00000024612.5	HDGF	1.75669	0.00711992	Up
ENSCAFP00000024669.4	PEX14	1.57994	0.0201623	Up
ENSCAFP00000024744.4	COPZ2	1.73909	0.00124701	Up
ENSCAFP00000024778.4	ACOT2	1.51956	0.00401944	Up
ENSCAFP00000024827.4	CALCOCO2	1.81881	0.0382977	Up
ENSCAFP00000024969.3	PDK2	1.96915	0.00226513	Up
ENSCAFP00000024982.4	LACTB	2.30499	0.00670996	Up
ENSCAFP00000025062.3	PFAS	1.52715	0.0235649	Up
ENSCAFP00000025084.4	LRRC59	1.7809	0.0284498	Up
ENSCAFP00000025167.3	PPP4C	2.35563	0.0184645	Up
ENSCAFP00000025207.3	SPG21	1.52465	0.00171135	Up
ENSCAFP00000025244.4	Cilp	1.79988	0.00766688	Up
ENSCAFP00000025342.4	ATXN2L	2.04005	0.038292	Up
ENSCAFP00000025361.4	ABCC1	2.36342	0.0296509	Up
ENSCAFP00000025400.4	INTS14	1.84026	0.000386421	Up
ENSCAFP00000025519.3	ACP5	1.67123	0.0289664	Up
ENSCAFP00000025563.3	THG1L	1.88777	0.0144644	Up
ENSCAFP00000025619.3	RPS27	1.6194	0.0115587	Up
ENSCAFP00000025638.3	COIL	1.73341	0.0233308	Up
ENSCAFP00000025663.3	GTF3C1	1.85611	0.0475007	Up
ENSCAFP00000025803.4	GLCE	1.90336	0.00339821	Up
ENSCAFP00000025991.3	HIDE1	2.20747	0.00426468	Up
ENSCAFP00000026056.3	DCTN5	1.5909	0.0274432	Up
ENSCAFP00000026095.4	COG7	1.67753	0.0208673	Up
ENSCAFP00000026104.3	HNRNPH2	1.73086	0.0137529	Up
ENSCAFP00000026129.3	HEXA	1.91982	0.0295586	Up
ENSCAFP00000026262.4	VRK1	1.52081	0.00718077	Up
ENSCAFP00000026359.4	PML	1.55724	0.0419591	Up
ENSCAFP00000026360.3	Raver1	2.38504	0.0086596	Up
ENSCAFP00000026558.3	COX5A	1.95495	0.00183271	Up
ENSCAFP00000026621.4	Cenpv	1.65633	0.0397677	Up
ENSCAFP00000026624.4	SIN3A	1.55583	0.00123933	Up
ENSCAFP00000026641.4	TRAPPC8	1.57703	0.00594689	Up
ENSCAFP00000026701.4	RCOR1	1.965	0.0427124	Up
ENSCAFP00000026734.4	DSC2	1.89714	0.0223329	Up
ENSCAFP00000026870.3	NPC1	2.11289	0.00810538	Up
ENSCAFP00000027024.3	ZFYVE21	1.73188	0.00741857	Up
ENSCAFP00000027275.3	COPS3	1.5269	0.0256233	Up
ENSCAFP00000027440.3	LAMA1	4.20508	0.000863029	Up
ENSCAFP00000027538.2	POLDIP2	2.15536	0.00862297	Up
ENSCAFP00000027562.5	GTF2F1	1.96972	0.016632	Up
ENSCAFP00000027602.3	ALG6	1.80455	0.00141123	Up
ENSCAFP00000027747.4	SAFB	1.52862	0.0107672	Up
ENSCAFP00000027833.3	CYP2J2	4.22856	0.00958572	Up
ENSCAFP00000028007.4	USP24	1.54501	0.00716944	Up
ENSCAFP00000028186.2	Vps53	1.54511	0.0484457	Up
ENSCAFP00000028298.4	PITPNA	1.59288	0.00928014	Up
ENSCAFP00000028361.5	Cdk11b	2.16877	0.00670733	Up
ENSCAFP00000028463.3	INTS11	1.51661	0.0162983	Up
ENSCAFP00000028588.4	ELOB	1.71562	0.0291844	Up
ENSCAFP00000028642.3	ABCA3	1.78281	0.0213052	Up
ENSCAFP00000028677.4	PGP	3.21535	0.00602028	Up
ENSCAFP00000028720.4	AP3D1	1.81306	0.0389073	Up
ENSCAFP00000028758.2	NELFB	1.50939	0.043853	Up
ENSCAFP00000028858.3	UAP1L1	1.52647	0.0136	Up
ENSCAFP00000028921.3	DNASE1L1	1.76848	0.00146458	Up
ENSCAFP00000028992.4	LMF1	1.9818	0.00898536	Up
ENSCAFP00000029020.4	DKC1	1.62516	0.00277235	Up
ENSCAFP00000029056.4	VAMP7	1.64834	0.00865137	Up
ENSCAFP00000029167.4	QSOX2	1.51567	0.039947	Up
ENSCAFP00000029257.3	CEPT1	1.84122	0.0160006	Up
ENSCAFP00000029309.4	UBE4B	1.91091	0.0018104	Up
ENSCAFP00000029427.4	WDR47	1.84214	0.0487769	Up
ENSCAFP00000029451.4	TSC1	2.08698	0.0433203	Up
ENSCAFP00000029512.4	NUP214	1.52881	0.0316522	Up
ENSCAFP00000029570.3	ATP2C1	2.02786	0.0416854	Up
ENSCAFP00000029636.4	SLC30A7	1.78011	0.0336093	Up
ENSCAFP00000029744.4	GOLGA2	1.70307	0.00309771	Up
ENSCAFP00000029770.4	PTGES2	1.56909	0.014227	Up
ENSCAFP00000029955.3	LRRC8C	1.81622	0.0166616	Up
ENSCAFP00000029960.6	GBP6	2.15427	0.0124481	Up
ENSCAFP00000030319.1	MT-ND5	1.56972	0.0169409	Up
ENSCAFP00000030482.3	PAPSS2	1.60062	0.016734	Up
ENSCAFP00000030914.3	RPS15	1.54241	0.0290923	Up
ENSCAFP00000033727.3	ATP5J2	1.52329	0.0400523	Up
ENSCAFP00000033920.3	UBE2D3	1.50584	0.00372182	Up
ENSCAFP00000033929.2	GNB2	6.92789	0.00234505	Up
ENSCAFP00000034160.2	H3F3A	2.7292	0.0122561	Up
ENSCAFP00000034415.3	PGRMC2	2.02399	0.0468178	Up
ENSCAFP00000034569.3	PPT1	1.72658	0.00748172	Up
ENSCAFP00000034607.2	CD46	2.94806	0.016666	Up
ENSCAFP00000034617.2	PAXBP1	1.59635	0.00244123	Up
ENSCAFP00000034899.3	ACVRL1	2.94411	0.0185697	Up
ENSCAFP00000035284.2	M6PR	1.66175	0.0128342	Up
ENSCAFP00000035998.2	ARL2	1.61197	0.00860375	Up
ENSCAFP00000036435.2	PPFIA1	1.66206	0.0280535	Up
ENSCAFP00000036497.1	MPEG1	1.65997	0.0406261	Up
ENSCAFP00000036593.2	TRPC3	1.70024	0.0426809	Up
ENSCAFP00000036726.2	RPL30	3.92378	0.0134794	Up
ENSCAFP00000036818.1	TP53RK	1.63312	0.000314274	Up
ENSCAFP00000036854.2	CEBPB	2.44325	0.0444315	Up
ENSCAFP00000036866.2	KIF1B	2.38081	0.0406608	Up
ENSCAFP00000037027.2	FAM189A1	1.57208	0.00212252	Up
ENSCAFP00000037453.2	FABP5	4.33413	0.0136163	Up
ENSCAFP00000037565.1	SCAMP1	1.6151	0.0237834	Up
ENSCAFP00000037632.1	VDAC3	1.65245	0.00487766	Up
ENSCAFP00000037640.2	SNRPE	2.27027	0.0113785	Up
ENSCAFP00000037858.1	GLIPR2	1.54351	0.0423145	Up
ENSCAFP00000037954.2	ACTB	5.93733	0.00831895	Up
ENSCAFP00000038083.2	CTNNA2	1.90768	0.0411517	Up
ENSCAFP00000038160.2	LAMTOR5	2.24943	0.0114326	Up
ENSCAFP00000038200.1	RIN2	1.56597	0.000689871	Up
ENSCAFP00000038600.2	SCYL1	2.74539	0.00428875	Up
ENSCAFP00000038763.1	KIN	2.76572	0.000354272	Up
ENSCAFP00000038899.2	Gpx3	1.80567	0.00963586	Up
ENSCAFP00000038932.1	CAV2	1.75458	0.0284953	Up
ENSCAFP00000038964.2	DHFR	2.97311	0.0129774	Up
ENSCAFP00000039556.2	TOPAZ1	1.97682	0.0472482	Up
ENSCAFP00000039890.2	MRPL21	2.50124	0.00695846	Up
ENSCAFP00000040414.2	ARFRP1	3.54356	0.0421535	Up
ENSCAFP00000040797.2	HSPG2	6.41314	0.000589769	Up
ENSCAFP00000041096.1	TMEM109	1.50482	0.0347141	Up
ENSCAFP00000041224.1	SF3A2	1.66584	0.0335188	Up
ENSCAFP00000041344.1	PSMD7	1.54336	0.00511392	Up
ENSCAFP00000041421.1	SLC30A1	1.79998	0.0229615	Up
ENSCAFP00000043077.2	Clic3	1.76956	0.0230159	Up
ENSCAFP00000043648.1	Naa16	2.87136	0.0476444	Up
ENSCAFP00000043708.1	SLC41A3	1.70779	0.00749381	Up
ENSCAFP00000044545.1	NID2	1.5454	0.0474998	Up
ENSCAFP00000044719.1	RMDN1	1.50962	0.0177563	Up
ENSCAFP00000044807.1	CNNM4	2.15516	0.00767592	Up
ENSCAFP00000046931.1	DDX31	1.57176	0.00587936	Up
ENSCAFP00000047862.1	ACTN4	1.63913	0.00150691	Up
ENSCAFP00000048019.1	PTPMT1	2.9393	0.0121875	Up
ENSCAFP00000048303.1	Prpsap2	1.61596	0.030359	Up
ENSCAFP00000052477.1	MFSD10	1.63529	0.0472072	Up
ENSCAFP00000053632.1	ACP2	1.62191	0.0398249	Up
ENSCAFP00000054804.1	EIF4A1	2.02558	0.0499429	Up
ENSCAFP00000055970.1	TBXAS1	1.58283	0.0332412	Up
ENSCAFP00000056075.1	MTCH2	1.50242	0.00393576	Up
ENSCAFP00000056432.1	DYNLL1	5.07392	0.00569678	Up
ENSCAFP00000056456.1	Tgtp2	1.71575	0.0199706	Up
ENSCAFP00000057497.1	PGM1	1.65831	0.00423483	Up
ENSCAFP00000057751.1	LSM5	3.11293	0.0162877	Up
ENSCAFP00000059208.1	PCBP2	1.58106	0.0387819	Up
ENSCAFP00000060247.1	SLC35A2	1.54484	0.0346167	Up
ENSCAFP00000061447.1	NPNT	2.17853	0.0413161	Up
ENSCAFP00000061772.1	Derl1	1.80013	0.0109443	Up
ENSCAFP00000061907.1	VDAC2	1.53195	0.00255197	Up
ENSCAFP00000062251.1	NUTF2	2.4036	0.0176849	Up
ENSCAFP00000064001.1	COL18A1	1.91151	0.00280853	Up
ENSCAFP00000065679.1	PPP3R1	1.78181	0.0382872	Up
ENSCAFP00000066269.1	ICAM3	3.18389	0.0176373	Up
