# Supplementary material for: Proteomic change in the upper lobe of the left lung of Beagle dogs at the lung migration stage of Toxocara canis infection
Source: Parasit Vectors. 2024 May 9;17:210. doi: 10.1186/s13071-024-06302-9 (PMC11084051; doi:10.1186/s13071-024-06302-9)
Supplement: Supplementary file 3 — Additional file 3: Table S3. KOG enrichment analysis for all identified proteins and the proteins with differential abundance. [file 13071_2024_6302_MOESM3_ESM.xlsx]

## Sheet: Sheet1
Additional file 3: Table S3. KOG enrichment analysis for all identified proteins and the proteins with differential abundance.
Code	Functional categories	Family	Protein number of Canis familiaris	Proteins members of Canis familiaris	Proteins number with differential abundance	Protein members with differential abundance
A	RNA processing and modification	INFORMATION STORAGE AND PROCESSING	377	ENSCAFP00000030018.3;ENSCAFP00000025646.4;ENSCAFP00000003947.3;ENSCAFP00000020449.3;ENSCAFP00000005531.3;ENSCAFP00000010181.3;ENSCAFP00000010026.4;ENSCAFP00000031047.3;ENSCAFP00000004102.3;ENSCAFP00000023048.3;ENSCAFP00000031314.3;ENSCAFP00000028673.3;ENSCAFP00000012179.4;ENSCAFP00000004572.2;ENSCAFP00000041685.2;ENSCAFP00000011818.4;ENSCAFP00000009177.4;ENSCAFP00000053778.1;ENSCAFP00000002992.4;…	27	ENSCAFP00000010181.3;ENSCAFP00000019053.4;ENSCAFP00000022968.4;ENSCAFP00000023409.4;ENSCAFP00000057751.1;ENSCAFP00000005575.3;ENSCAFP00000000008.3;ENSCAFP00000027747.4;ENSCAFP00000000629.3;ENSCAFP00000029427.4;ENSCAFP00000046931.1;ENSCAFP00000010522.4;ENSCAFP00000037640.2;ENSCAFP00000028463.3;ENSCAFP00000012323.4;ENSCAFP00000012733.4;ENSCAFP00000026360.3;ENSCAFP00000009589.4;ENSCAFP00000059208.1;…
B	Chromatin structure and dynamics	INFORMATION STORAGE AND PROCESSING	184	ENSCAFP00000026696.2;ENSCAFP00000020643.3;ENSCAFP00000029765.5;ENSCAFP00000024535.4;ENSCAFP00000031047.3;ENSCAFP00000045277.1;ENSCAFP00000047420.1;ENSCAFP00000051014.1;ENSCAFP00000020295.4;ENSCAFP00000027549.3;ENSCAFP00000009235.4;ENSCAFP00000044987.1;ENSCAFP00000009798.3;ENSCAFP00000016936.4;ENSCAFP00000043648.1;ENSCAFP00000013612.5;ENSCAFP00000044516.1;ENSCAFP00000001515.4;ENSCAFP00000000801.5;…	20	ENSCAFP00000009235.4;ENSCAFP00000043648.1;ENSCAFP00000029451.4;ENSCAFP00000023409.4;ENSCAFP00000009868.3;ENSCAFP00000011930.4;ENSCAFP00000018541.4;ENSCAFP00000027562.5;ENSCAFP00000015623.4;ENSCAFP00000016675.3;ENSCAFP00000058271.1;ENSCAFP00000005555.5;ENSCAFP00000025638.3;ENSCAFP00000014804.5;ENSCAFP00000000354.3;ENSCAFP00000034160.2;ENSCAFP00000014553.4;ENSCAFP00000017095.4;ENSCAFP00000024524.4;…
C	Energy production and conversion	METABOLISM	199	ENSCAFP00000062094.1;ENSCAFP00000000539.2;ENSCAFP00000020649.3;ENSCAFP00000053905.1;ENSCAFP00000005438.4;ENSCAFP00000034772.2;ENSCAFP00000007450.4;ENSCAFP00000003322.3;ENSCAFP00000028800.3;ENSCAFP00000057262.1;ENSCAFP00000022580.3;ENSCAFP00000025099.3;ENSCAFP00000022163.4;ENSCAFP00000038678.1;ENSCAFP00000027433.4;ENSCAFP00000000733.3;ENSCAFP00000030192.3;ENSCAFP00000030309.1;ENSCAFP00000041067.2;…	13	ENSCAFP00000020806.3;ENSCAFP00000001474.3;ENSCAFP00000000245.4;ENSCAFP00000008691.4;ENSCAFP00000008053.4;ENSCAFP00000042402.1;ENSCAFP00000016218.3;ENSCAFP00000033727.3;ENSCAFP00000023278.3;ENSCAFP00000000918.3;ENSCAFP00000030319.1;ENSCAFP00000026558.3;ENSCAFP00000018176.3
D	Cell cycle control, cell division, chromosome partitioning	CELLULAR PROCESSES AND SIGNALING	233	ENSCAFP00000042787.2;ENSCAFP00000057729.1;ENSCAFP00000029615.4;ENSCAFP00000029765.5;ENSCAFP00000010861.4;ENSCAFP00000027203.4;ENSCAFP00000021567.4;ENSCAFP00000019518.3;ENSCAFP00000011628.4;ENSCAFP00000009177.4;ENSCAFP00000037553.1;ENSCAFP00000016548.3;ENSCAFP00000053978.1;ENSCAFP00000028726.4;ENSCAFP00000003793.5;ENSCAFP00000053406.1;ENSCAFP00000042693.1;ENSCAFP00000016420.3;ENSCAFP00000045561.1;…	19	ENSCAFP00000029615.4;ENSCAFP00000029451.4;ENSCAFP00000023472.3;ENSCAFP00000023735.5;ENSCAFP00000023409.4;ENSCAFP00000011038.3;ENSCAFP00000026641.4;ENSCAFP00000027562.5;ENSCAFP00000014662.3;ENSCAFP00000012500.3;ENSCAFP00000000008.3;ENSCAFP00000010782.4;ENSCAFP00000027747.4;ENSCAFP00000006277.3;ENSCAFP00000000354.3;ENSCAFP00000013033.3;ENSCAFP00000029167.4;ENSCAFP00000016211.3;ENSCAFP00000024149.4
E	Amino acid transport and metabolism	METABOLISM	142	ENSCAFP00000014350.4;ENSCAFP00000024488.3;ENSCAFP00000029101.3;ENSCAFP00000006270.4;ENSCAFP00000017681.3;ENSCAFP00000027593.3;ENSCAFP00000037092.2;ENSCAFP00000017185.4;ENSCAFP00000023781.3;ENSCAFP00000024875.3;ENSCAFP00000005787.4;ENSCAFP00000011689.3;ENSCAFP00000048303.1;ENSCAFP00000010988.4;ENSCAFP00000035720.3;ENSCAFP00000020581.4;ENSCAFP00000037983.1;ENSCAFP00000028277.3;ENSCAFP00000020422.2;…	10	ENSCAFP00000017185.4;ENSCAFP00000023781.3;ENSCAFP00000048303.1;ENSCAFP00000010988.4;ENSCAFP00000015364.3;ENSCAFP00000008936.4;ENSCAFP00000027602.3;ENSCAFP00000008366.4;ENSCAFP00000000037.3;ENSCAFP00000008848.3
F	Nucleotide transport and metabolism	METABOLISM	98	ENSCAFP00000012533.3;ENSCAFP00000037092.2;ENSCAFP00000017185.4;ENSCAFP00000018290.3;ENSCAFP00000023248.3;ENSCAFP00000000794.4;ENSCAFP00000048303.1;ENSCAFP00000025557.4;ENSCAFP00000022330.3;ENSCAFP00000041700.2;ENSCAFP00000002910.3;ENSCAFP00000008083.3;ENSCAFP00000010682.4;ENSCAFP00000047166.1;ENSCAFP00000026912.3;ENSCAFP00000014051.3;ENSCAFP00000014981.3;ENSCAFP00000034922.3;ENSCAFP00000040832.1;…	5	ENSCAFP00000017185.4;ENSCAFP00000048303.1;ENSCAFP00000025062.3;ENSCAFP00000009589.4;ENSCAFP00000030482.3
G	Carbohydrate transport and metabolism	METABOLISM	174	ENSCAFP00000022829.3;ENSCAFP00000019143.4;ENSCAFP00000027862.4;ENSCAFP00000020500.3;ENSCAFP00000045277.1;ENSCAFP00000026103.3;ENSCAFP00000000512.4;ENSCAFP00000026035.4;ENSCAFP00000024410.3;ENSCAFP00000045709.1;ENSCAFP00000041757.1;ENSCAFP00000030190.6;ENSCAFP00000013328.3;ENSCAFP00000008224.4;ENSCAFP00000004723.3;ENSCAFP00000009760.3;ENSCAFP00000024512.3;ENSCAFP00000009134.4;ENSCAFP00000006337.4;…	12	ENSCAFP00000025803.4;ENSCAFP00000060247.1;ENSCAFP00000025167.3;ENSCAFP00000027602.3;ENSCAFP00000017327.4;ENSCAFP00000026129.3;ENSCAFP00000057497.1;ENSCAFP00000010485.3;ENSCAFP00000003837.4;ENSCAFP00000017250.3;ENSCAFP00000014940.3;ENSCAFP00000021252.4
H	Coenzyme transport and metabolism	METABOLISM	49	ENSCAFP00000003336.2;ENSCAFP00000021146.2;ENSCAFP00000023781.3;ENSCAFP00000025076.3;ENSCAFP00000008198.4;ENSCAFP00000031822.2;ENSCAFP00000024949.4;ENSCAFP00000013230.4;ENSCAFP00000013507.4;ENSCAFP00000018861.4;ENSCAFP00000003329.4;ENSCAFP00000017036.2;ENSCAFP00000035984.1;ENSCAFP00000006938.4;ENSCAFP00000040867.2;ENSCAFP00000009594.4;ENSCAFP00000008936.4;ENSCAFP00000018938.2;ENSCAFP00000000188.4;…	6	ENSCAFP00000003336.2;ENSCAFP00000023781.3;ENSCAFP00000008936.4;ENSCAFP00000000188.4;ENSCAFP00000038964.2;ENSCAFP00000020604.3
I	Lipid transport and metabolism	METABOLISM	216	ENSCAFP00000026547.4;ENSCAFP00000014350.4;ENSCAFP00000028298.4;ENSCAFP00000023511.4;ENSCAFP00000028642.3;ENSCAFP00000004019.4;ENSCAFP00000000816.4;ENSCAFP00000007937.4;ENSCAFP00000029725.4;ENSCAFP00000017416.3;ENSCAFP00000025110.3;ENSCAFP00000029582.3;ENSCAFP00000015374.4;ENSCAFP00000005431.2;ENSCAFP00000011689.3;ENSCAFP00000017492.4;ENSCAFP00000017379.4;ENSCAFP00000028221.3;ENSCAFP00000010988.4;…	25	ENSCAFP00000028298.4;ENSCAFP00000028642.3;ENSCAFP00000017379.4;ENSCAFP00000010988.4;ENSCAFP00000011162.4;ENSCAFP00000018793.4;ENSCAFP00000027024.3;ENSCAFP00000008792.4;ENSCAFP00000053632.1;ENSCAFP00000034569.3;ENSCAFP00000015442.4;ENSCAFP00000029257.3;ENSCAFP00000018591.3;ENSCAFP00000023539.4;ENSCAFP00000020325.3;ENSCAFP00000020638.4;ENSCAFP00000017605.3;ENSCAFP00000026870.3;ENSCAFP00000016027.3;…
J	Translation, ribosomal structure and biogenesis	INFORMATION STORAGE AND PROCESSING	311	ENSCAFP00000042787.2;ENSCAFP00000041344.1;ENSCAFP00000003947.3;ENSCAFP00000047766.1;ENSCAFP00000011280.4;ENSCAFP00000042580.1;ENSCAFP00000008399.3;ENSCAFP00000031047.3;ENSCAFP00000045219.1;ENSCAFP00000019763.3;ENSCAFP00000025127.3;ENSCAFP00000039986.2;ENSCAFP00000007071.3;ENSCAFP00000016236.4;ENSCAFP00000000332.3;ENSCAFP00000024913.4;ENSCAFP00000016676.4;ENSCAFP00000020765.4;ENSCAFP00000027674.3;…	30	ENSCAFP00000041344.1;ENSCAFP00000016236.4;ENSCAFP00000014320.4;ENSCAFP00000025619.3;ENSCAFP00000007290.3;ENSCAFP00000019217.4;ENSCAFP00000036726.2;ENSCAFP00000024598.3;ENSCAFP00000001835.3;ENSCAFP00000029960.6;ENSCAFP00000027747.4;ENSCAFP00000008691.4;ENSCAFP00000025638.3;ENSCAFP00000015429.3;ENSCAFP00000019787.3;ENSCAFP00000000354.3;ENSCAFP00000003313.4;ENSCAFP00000003917.4;ENSCAFP00000026360.3;…
K	Transcription	INFORMATION STORAGE AND PROCESSING	412	ENSCAFP00000026696.2;ENSCAFP00000020643.3;ENSCAFP00000003370.4;ENSCAFP00000018600.4;ENSCAFP00000029765.5;ENSCAFP00000027631.3;ENSCAFP00000005531.3;ENSCAFP00000009728.3;ENSCAFP00000010026.4;ENSCAFP00000031047.3;ENSCAFP00000031314.3;ENSCAFP00000028673.3;ENSCAFP00000019156.2;ENSCAFP00000037751.1;ENSCAFP00000009177.4;ENSCAFP00000053778.1;ENSCAFP00000002992.4;ENSCAFP00000016548.3;ENSCAFP00000028908.4;…	28	ENSCAFP00000018600.4;ENSCAFP00000036854.2;ENSCAFP00000015226.4;ENSCAFP00000009235.4;ENSCAFP00000012073.4;ENSCAFP00000028588.4;ENSCAFP00000025663.3;ENSCAFP00000023409.4;ENSCAFP00000011930.4;ENSCAFP00000026701.4;ENSCAFP00000027562.5;ENSCAFP00000013910.3;ENSCAFP00000012500.3;ENSCAFP00000027747.4;ENSCAFP00000024612.5;ENSCAFP00000025638.3;ENSCAFP00000027602.3;ENSCAFP00000014804.5;ENSCAFP00000000354.3;…
L	Replication, recombination and repair	INFORMATION STORAGE AND PROCESSING	88	ENSCAFP00000026696.2;ENSCAFP00000004584.4;ENSCAFP00000029765.5;ENSCAFP00000021256.4;ENSCAFP00000028673.3;ENSCAFP00000018569.5;ENSCAFP00000028604.3;ENSCAFP00000042629.2;ENSCAFP00000009885.3;ENSCAFP00000005741.4;ENSCAFP00000009179.4;ENSCAFP00000013587.4;ENSCAFP00000007759.3;ENSCAFP00000000973.3;ENSCAFP00000007719.4;ENSCAFP00000019931.3;ENSCAFP00000031006.2;ENSCAFP00000002480.4;ENSCAFP00000023687.3;…	8	ENSCAFP00000004584.4;ENSCAFP00000009885.3;ENSCAFP00000000973.3;ENSCAFP00000009045.3;ENSCAFP00000005195.4;ENSCAFP00000012323.4;ENSCAFP00000006122.4;ENSCAFP00000027227.5
M	Cell wall/membrane/envelope biogenesis	CELLULAR PROCESSES AND SIGNALING	78	ENSCAFP00000000816.4;ENSCAFP00000030190.6;ENSCAFP00000004897.4;ENSCAFP00000008682.3;ENSCAFP00000055825.1;ENSCAFP00000025521.3;ENSCAFP00000011192.4;ENSCAFP00000006316.3;ENSCAFP00000006854.4;ENSCAFP00000013548.4;ENSCAFP00000033861.2;ENSCAFP00000025022.3;ENSCAFP00000018841.4;ENSCAFP00000013802.4;ENSCAFP00000003687.3;ENSCAFP00000015905.3;ENSCAFP00000001830.4;ENSCAFP00000019342.3;ENSCAFP00000024669.4;…	8	ENSCAFP00000011192.4;ENSCAFP00000024669.4;ENSCAFP00000044545.1;ENSCAFP00000001016.4;ENSCAFP00000029512.4;ENSCAFP00000028858.3;ENSCAFP00000011565.4;ENSCAFP00000017250.3
N	Cell motility	CELLULAR PROCESSES AND SIGNALING	19	ENSCAFP00000026026.3;ENSCAFP00000041619.2;ENSCAFP00000030784.3;ENSCAFP00000000788.4;ENSCAFP00000031637.5;ENSCAFP00000003633.3;ENSCAFP00000018469.4;ENSCAFP00000004053.4;ENSCAFP00000000928.3;ENSCAFP00000022862.4;ENSCAFP00000039395.1;ENSCAFP00000039937.2;ENSCAFP00000029709.4;ENSCAFP00000008041.5;ENSCAFP00000015510.4;ENSCAFP00000048719.1;ENSCAFP00000020551.2;ENSCAFP00000028151.4;ENSCAFP00000030268.4
O	Posttranslational modification, protein turnover, chaperones	CELLULAR PROCESSES AND SIGNALING	652	ENSCAFP00000016931.3;ENSCAFP00000000146.4;ENSCAFP00000006395.4;ENSCAFP00000022029.3;ENSCAFP00000041344.1;ENSCAFP00000062344.1;ENSCAFP00000023616.2;ENSCAFP00000050683.1;ENSCAFP00000010861.4;ENSCAFP00000005531.3;ENSCAFP00000019279.5;ENSCAFP00000013872.4;ENSCAFP00000016471.3;ENSCAFP00000024488.3;ENSCAFP00000037491.1;ENSCAFP00000021814.3;ENSCAFP00000056630.1;ENSCAFP00000036080.1;ENSCAFP00000001046.3;…	44	ENSCAFP00000041344.1;ENSCAFP00000002217.4;ENSCAFP00000028007.4;ENSCAFP00000006194.3;ENSCAFP00000004808.4;ENSCAFP00000008742.4;ENSCAFP00000019053.4;ENSCAFP00000007277.4;ENSCAFP00000017552.3;ENSCAFP00000024397.3;ENSCAFP00000005460.4;ENSCAFP00000024669.4;ENSCAFP00000013833.6;ENSCAFP00000003367.3;ENSCAFP00000034569.3;ENSCAFP00000021332.4;ENSCAFP00000007364.4;ENSCAFP00000027275.3;ENSCAFP00000033920.3;…
P	Inorganic ion transport and metabolism	METABOLISM	150	ENSCAFP00000042787.2;ENSCAFP00000000146.4;ENSCAFP00000025477.3;ENSCAFP00000001150.4;ENSCAFP00000006423.4;ENSCAFP00000027972.3;ENSCAFP00000018673.4;ENSCAFP00000030190.6;ENSCAFP00000020532.3;ENSCAFP00000022253.4;ENSCAFP00000016428.3;ENSCAFP00000026616.4;ENSCAFP00000043708.1;ENSCAFP00000007306.2;ENSCAFP00000040593.1;ENSCAFP00000020209.3;ENSCAFP00000002219.3;ENSCAFP00000027955.1;ENSCAFP00000004778.4;…	19	ENSCAFP00000043708.1;ENSCAFP00000023409.4;ENSCAFP00000015492.4;ENSCAFP00000061907.1;ENSCAFP00000027538.2;ENSCAFP00000036593.2;ENSCAFP00000011771.3;ENSCAFP00000029570.3;ENSCAFP00000040797.2;ENSCAFP00000014804.5;ENSCAFP00000043077.2;ENSCAFP00000020728.4;ENSCAFP00000017327.4;ENSCAFP00000037632.1;ENSCAFP00000029636.4;ENSCAFP00000028677.4;ENSCAFP00000017250.3;ENSCAFP00000030482.3;ENSCAFP00000041421.1
Q	Secondary metabolites biosynthesis, transport and catabolism	METABOLISM	75	ENSCAFP00000053927.1;ENSCAFP00000017907.3;ENSCAFP00000020532.3;ENSCAFP00000010988.4;ENSCAFP00000008891.4;ENSCAFP00000002709.3;ENSCAFP00000039423.2;ENSCAFP00000020209.3;ENSCAFP00000012230.4;ENSCAFP00000001317.2;ENSCAFP00000020140.3;ENSCAFP00000048665.1;ENSCAFP00000013982.3;ENSCAFP00000021458.3;ENSCAFP00000016804.3;ENSCAFP00000019689.4;ENSCAFP00000018794.3;ENSCAFP00000000221.4;ENSCAFP00000019705.5;…	7	ENSCAFP00000010988.4;ENSCAFP00000019705.5;ENSCAFP00000009702.3;ENSCAFP00000055970.1;ENSCAFP00000009589.4;ENSCAFP00000027833.3;ENSCAFP00000025361.4
R	General function prediction only	POORLY CHARACTERIZED	1123	ENSCAFP00000042787.2;ENSCAFP00000016931.3;ENSCAFP00000027413.4;ENSCAFP00000000146.4;ENSCAFP00000026696.2;ENSCAFP00000020373.3;ENSCAFP00000030018.3;ENSCAFP00000025646.4;ENSCAFP00000008231.4;ENSCAFP00000018600.4;ENSCAFP00000034562.2;ENSCAFP00000030799.3;ENSCAFP00000006806.3;ENSCAFP00000021871.4;ENSCAFP00000029765.5;ENSCAFP00000022809.4;ENSCAFP00000020649.3;ENSCAFP00000013632.3;ENSCAFP00000010861.4;…	85	ENSCAFP00000018600.4;ENSCAFP00000028642.3;ENSCAFP00000020504.4;ENSCAFP00000036818.1;ENSCAFP00000014870.3;ENSCAFP00000021150.4;ENSCAFP00000024218.3;ENSCAFP00000019762.4;ENSCAFP00000011162.4;ENSCAFP00000019053.4;ENSCAFP00000008276.4;ENSCAFP00000008761.4;ENSCAFP00000038288.2;ENSCAFP00000015364.3;ENSCAFP00000027024.3;ENSCAFP00000023409.4;ENSCAFP00000006945.3;ENSCAFP00000029770.4;ENSCAFP00000005592.4;…
S	Function unknown	POORLY CHARACTERIZED	548	ENSCAFP00000017312.5;ENSCAFP00000020373.3;ENSCAFP00000006546.3;ENSCAFP00000024242.3;ENSCAFP00000009335.4;ENSCAFP00000006631.4;ENSCAFP00000009752.3;ENSCAFP00000030245.4;ENSCAFP00000020449.3;ENSCAFP00000022809.4;ENSCAFP00000009333.3;ENSCAFP00000042640.1;ENSCAFP00000027913.3;ENSCAFP00000006401.4;ENSCAFP00000021814.3;ENSCAFP00000003088.4;ENSCAFP00000015079.4;ENSCAFP00000052663.1;ENSCAFP00000031047.3;…	49	ENSCAFP00000006546.3;ENSCAFP00000020504.4;ENSCAFP00000000413.3;ENSCAFP00000004864.4;ENSCAFP00000000973.3;ENSCAFP00000029451.4;ENSCAFP00000019053.4;ENSCAFP00000021807.4;ENSCAFP00000011107.3;ENSCAFP00000021259.4;ENSCAFP00000011038.3;ENSCAFP00000005575.3;ENSCAFP00000044807.1;ENSCAFP00000003740.3;ENSCAFP00000037027.2;ENSCAFP00000024827.4;ENSCAFP00000011771.3;ENSCAFP00000026095.4;ENSCAFP00000021769.3;…
T	Signal transduction mechanisms	CELLULAR PROCESSES AND SIGNALING	1118	ENSCAFP00000042787.2;ENSCAFP00000036143.2;ENSCAFP00000027413.4;ENSCAFP00000000146.4;ENSCAFP00000025646.4;ENSCAFP00000024859.5;ENSCAFP00000029615.4;ENSCAFP00000029765.5;ENSCAFP00000020449.3;ENSCAFP00000027086.4;ENSCAFP00000059521.1;ENSCAFP00000001150.4;ENSCAFP00000028298.4;ENSCAFP00000024535.4;ENSCAFP00000065885.1;ENSCAFP00000011004.4;ENSCAFP00000037491.1;ENSCAFP00000002607.4;ENSCAFP00000018802.4;…	74	ENSCAFP00000029615.4;ENSCAFP00000028298.4;ENSCAFP00000018802.4;ENSCAFP00000002217.4;ENSCAFP00000034899.3;ENSCAFP00000001917.4;ENSCAFP00000017379.4;ENSCAFP00000007653.3;ENSCAFP00000004864.4;ENSCAFP00000041734.2;ENSCAFP00000043708.1;ENSCAFP00000029451.4;ENSCAFP00000007277.4;ENSCAFP00000026262.4;ENSCAFP00000008792.4;ENSCAFP00000023735.5;ENSCAFP00000023409.4;ENSCAFP00000011038.3;ENSCAFP00000006945.3;…
U	Intracellular trafficking, secretion, and vesicular transport	CELLULAR PROCESSES AND SIGNALING	582	ENSCAFP00000007635.3;ENSCAFP00000057729.1;ENSCAFP00000025646.4;ENSCAFP00000021871.4;ENSCAFP00000029876.3;ENSCAFP00000013540.4;ENSCAFP00000037565.1;ENSCAFP00000050683.1;ENSCAFP00000059521.1;ENSCAFP00000010110.3;ENSCAFP00000025664.4;ENSCAFP00000053927.1;ENSCAFP00000012203.4;ENSCAFP00000018802.4;ENSCAFP00000008328.4;ENSCAFP00000008903.3;ENSCAFP00000049970.1;ENSCAFP00000005144.3;ENSCAFP00000000331.4;…	55	ENSCAFP00000037565.1;ENSCAFP00000012203.4;ENSCAFP00000018802.4;ENSCAFP00000020504.4;ENSCAFP00000041734.2;ENSCAFP00000011162.4;ENSCAFP00000011192.4;ENSCAFP00000000973.3;ENSCAFP00000008761.4;ENSCAFP00000027024.3;ENSCAFP00000018635.4;ENSCAFP00000023735.5;ENSCAFP00000023409.4;ENSCAFP00000011038.3;ENSCAFP00000024669.4;ENSCAFP00000004554.4;ENSCAFP00000062251.1;ENSCAFP00000003183.4;ENSCAFP00000017076.3;…
V	Defense mechanisms	CELLULAR PROCESSES AND SIGNALING	140	ENSCAFP00000026080.4;ENSCAFP00000002185.3;ENSCAFP00000022453.4;ENSCAFP00000037548.2;ENSCAFP00000019763.3;ENSCAFP00000018867.3;ENSCAFP00000053778.1;ENSCAFP00000002992.4;ENSCAFP00000028726.4;ENSCAFP00000021382.4;ENSCAFP00000016639.4;ENSCAFP00000030190.6;ENSCAFP00000031948.3;ENSCAFP00000020295.4;ENSCAFP00000005173.4;ENSCAFP00000041734.2;ENSCAFP00000020517.4;ENSCAFP00000016936.4;ENSCAFP00000011302.4;…	14	ENSCAFP00000041734.2;ENSCAFP00000027024.3;ENSCAFP00000011038.3;ENSCAFP00000034607.2;ENSCAFP00000010364.3;ENSCAFP00000027747.4;ENSCAFP00000000354.3;ENSCAFP00000023923.4;ENSCAFP00000017211.4;ENSCAFP00000017327.4;ENSCAFP00000029512.4;ENSCAFP00000016597.3;ENSCAFP00000007187.4;ENSCAFP00000048019.1
W	Extracellular structures	CELLULAR PROCESSES AND SIGNALING	198	ENSCAFP00000042787.2;ENSCAFP00000013872.4;ENSCAFP00000009728.3;ENSCAFP00000010184.4;ENSCAFP00000022453.4;ENSCAFP00000031314.3;ENSCAFP00000015152.3;ENSCAFP00000028726.4;ENSCAFP00000036854.2;ENSCAFP00000027230.3;ENSCAFP00000014878.4;ENSCAFP00000006943.5;ENSCAFP00000003401.3;ENSCAFP00000025006.4;ENSCAFP00000016639.4;ENSCAFP00000030190.6;ENSCAFP00000021580.4;ENSCAFP00000020166.4;ENSCAFP00000030309.1;…	16	ENSCAFP00000010184.4;ENSCAFP00000036854.2;ENSCAFP00000022105.3;ENSCAFP00000038083.2;ENSCAFP00000044545.1;ENSCAFP00000064001.1;ENSCAFP00000027440.3;ENSCAFP00000014482.3;ENSCAFP00000016744.4;ENSCAFP00000024419.4;ENSCAFP00000000590.4;ENSCAFP00000004734.4;ENSCAFP00000017327.4;ENSCAFP00000029512.4;ENSCAFP00000017250.3;ENSCAFP00000020903.4
Y	Nuclear structure	CELLULAR PROCESSES AND SIGNALING	98	ENSCAFP00000007635.3;ENSCAFP00000042787.2;ENSCAFP00000020449.3;ENSCAFP00000010861.4;ENSCAFP00000012203.4;ENSCAFP00000008328.4;ENSCAFP00000031314.3;ENSCAFP00000004572.2;ENSCAFP00000061179.1;ENSCAFP00000016619.3;ENSCAFP00000036029.1;ENSCAFP00000022902.4;ENSCAFP00000001561.4;ENSCAFP00000010888.4;ENSCAFP00000010672.4;ENSCAFP00000051986.1;ENSCAFP00000020867.5;ENSCAFP00000014037.4;ENSCAFP00000007050.4;…	9	ENSCAFP00000012203.4;ENSCAFP00000027562.5;ENSCAFP00000010782.4;ENSCAFP00000014804.5;ENSCAFP00000004579.3;ENSCAFP00000006530.4;ENSCAFP00000029512.4;ENSCAFP00000008797.4;ENSCAFP00000002792.4
Z	Cytoskeleton	CELLULAR PROCESSES AND SIGNALING	512	ENSCAFP00000042787.2;ENSCAFP00000057729.1;ENSCAFP00000025646.4;ENSCAFP00000019130.4;ENSCAFP00000038823.2;ENSCAFP00000024859.5;ENSCAFP00000036468.1;ENSCAFP00000002941.3;ENSCAFP00000027843.4;ENSCAFP00000029765.5;ENSCAFP00000012116.4;ENSCAFP00000020449.3;ENSCAFP00000027086.4;ENSCAFP00000013381.3;ENSCAFP00000024535.4;ENSCAFP00000021552.4;ENSCAFP00000002607.4;ENSCAFP00000053927.1;ENSCAFP00000001572.4;…	37	ENSCAFP00000013381.3;ENSCAFP00000021552.4;ENSCAFP00000000161.4;ENSCAFP00000020504.4;ENSCAFP00000002217.4;ENSCAFP00000021150.4;ENSCAFP00000029451.4;ENSCAFP00000025535.3;ENSCAFP00000011107.3;ENSCAFP00000023409.4;ENSCAFP00000011038.3;ENSCAFP00000020432.4;ENSCAFP00000013833.6;ENSCAFP00000007474.3;ENSCAFP00000014662.3;ENSCAFP00000037954.2;ENSCAFP00000014482.3;ENSCAFP00000016032.3;ENSCAFP00000022964.5;…
