# Supplementary material for: Proteomic change in the upper lobe of the left lung of Beagle dogs at the lung migration stage of Toxocara canis infection
Source: Parasit Vectors. 2024 May 9;17:210. doi: 10.1186/s13071-024-06302-9 (PMC11084051; doi:10.1186/s13071-024-06302-9)
Supplement: Supplementary file 4 — Additional file 4: Table S4. GO functional annotation analysis for all identified proteins and the proteins with differential abundance. [file 13071_2024_6302_MOESM4_ESM.xlsx]

## Sheet: Sheet1
Additional file 4: Table S4. GO functional annotation analysis for all identified proteins and the proteins with differential abundance.
Ontology	Class	Protein number of Canis familiaris	Proteins members of Canis familiaris	Proteins number with differential abundance	Protein members with differential abundance
biological_process	behavior	92	ENSCAFP00000003817.3;ENSCAFP00000015290.4;ENSCAFP00000010395.3;ENSCAFP00000030018.3;ENSCAFP00000007048.4;ENSCAFP00000009756.4;ENSCAFP00000005722.4;ENSCAFP00000028750.4;ENSCAFP00000013802.4;ENSCAFP00000025741.3;ENSCAFP00000008459.3;ENSCAFP00000028644.3;ENSCAFP00000030275.3;ENSCAFP00000037274.1;ENSCAFP00000018218.3;ENSCAFP00000015734.3;ENSCAFP00000050012.1;ENSCAFP00000004058.4;ENSCAFP00000000951.4;…	10	ENSCAFP00000000973.3;ENSCAFP00000003817.3;ENSCAFP00000006539.4;ENSCAFP00000007048.4;ENSCAFP00000008792.4;ENSCAFP00000023923.4;ENSCAFP00000026129.3;ENSCAFP00000026870.3;ENSCAFP00000034569.3;ENSCAFP00000037632.1
biological_process	biological adhesion	359	ENSCAFP00000007267.4;ENSCAFP00000054193.1;ENSCAFP00000006945.3;ENSCAFP00000030112.4;ENSCAFP00000030279.5;ENSCAFP00000016408.3;ENSCAFP00000053356.1;ENSCAFP00000027527.4;ENSCAFP00000029221.4;ENSCAFP00000029385.5;ENSCAFP00000000964.4;ENSCAFP00000030114.4;ENSCAFP00000009817.6;ENSCAFP00000040779.2;ENSCAFP00000015384.4;ENSCAFP00000009335.4;ENSCAFP00000010867.4;ENSCAFP00000026677.3;ENSCAFP00000006323.4;…	38	ENSCAFP00000000096.3;ENSCAFP00000001532.3;ENSCAFP00000003166.4;ENSCAFP00000003367.3;ENSCAFP00000003817.3;ENSCAFP00000004059.3;ENSCAFP00000006945.3;ENSCAFP00000007048.4;ENSCAFP00000007848.4;ENSCAFP00000008251.4;ENSCAFP00000008276.4;ENSCAFP00000011038.3;ENSCAFP00000014870.3;ENSCAFP00000016027.3;ENSCAFP00000016744.4;ENSCAFP00000017250.3;ENSCAFP00000020903.4;ENSCAFP00000021552.4;ENSCAFP00000022105.3;…
biological_process	biological phase	2	ENSCAFP00000008898.3;ENSCAFP00000030114.4
biological_process	biological regulation	2700	ENSCAFP00000002268.3;ENSCAFP00000000179.4;ENSCAFP00000033192.2;ENSCAFP00000010204.3;ENSCAFP00000018117.3;ENSCAFP00000023099.3;ENSCAFP00000005265.3;ENSCAFP00000025789.3;ENSCAFP00000035736.2;ENSCAFP00000008051.3;ENSCAFP00000029368.4;ENSCAFP00000027158.3;ENSCAFP00000020828.5;ENSCAFP00000005278.4;ENSCAFP00000035868.1;ENSCAFP00000019758.3;ENSCAFP00000011871.3;ENSCAFP00000012805.3;ENSCAFP00000051627.1;…	215	ENSCAFP00000000096.3;ENSCAFP00000000121.1;ENSCAFP00000000245.4;ENSCAFP00000000358.3;ENSCAFP00000000675.4;ENSCAFP00000000973.3;ENSCAFP00000001313.3;ENSCAFP00000001448.3;ENSCAFP00000001532.3;ENSCAFP00000001835.3;ENSCAFP00000001917.4;ENSCAFP00000001967.4;ENSCAFP00000002179.3;ENSCAFP00000002217.4;ENSCAFP00000002614.3;ENSCAFP00000002930.3;ENSCAFP00000003166.4;ENSCAFP00000003183.4;ENSCAFP00000003313.4;…
ENSCAFP00000036048.2;ENSCAFP00000011757.4;ENSCAFP00000017840.4;ENSCAFP00000047965.1;ENSCAFP00000041746.2;ENSCAFP00000023249.2;ENSCAFP00000018764.3;ENSCAFP00000003309.5;ENSCAFP00000040706.2;ENSCAFP00000038125.2;ENSCAFP00000023739.5;ENSCAFP00000016916.3;ENSCAFP00000020134.4;ENSCAFP00000033054.3;ENSCAFP00000018636.1;ENSCAFP00000014646.4;ENSCAFP00000009468.4;ENSCAFP00000058203.1;ENSCAFP00000038090.2;…
biological_process	cell aggregation	4	ENSCAFP00000013330.3;ENSCAFP00000017530.3;ENSCAFP00000048255.1;ENSCAFP00000036615.1
biological_process	cell killing	43	ENSCAFP00000016903.3;ENSCAFP00000000649.3;ENSCAFP00000006827.4;ENSCAFP00000028782.3;ENSCAFP00000021345.3;ENSCAFP00000006531.3;ENSCAFP00000031547.3;ENSCAFP00000000264.4;ENSCAFP00000033760.2;ENSCAFP00000001532.3;ENSCAFP00000012359.2;ENSCAFP00000013434.4;ENSCAFP00000029101.3;ENSCAFP00000037535.1;ENSCAFP00000002914.3;ENSCAFP00000045788.1;ENSCAFP00000000244.2;ENSCAFP00000041205.2;ENSCAFP00000029056.4;…	4	ENSCAFP00000001532.3;ENSCAFP00000006945.3;ENSCAFP00000029056.4;ENSCAFP00000036726.2
biological_process	cell proliferation	454	ENSCAFP00000031475.4;ENSCAFP00000008594.3;ENSCAFP00000064096.1;ENSCAFP00000025188.3;ENSCAFP00000019502.2;ENSCAFP00000025535.3;ENSCAFP00000002482.3;ENSCAFP00000026761.4;ENSCAFP00000009656.4;ENSCAFP00000022553.1;ENSCAFP00000013968.4;ENSCAFP00000014870.3;ENSCAFP00000019067.4;ENSCAFP00000019654.3;ENSCAFP00000024231.4;ENSCAFP00000029892.3;ENSCAFP00000023330.4;ENSCAFP00000022831.4;ENSCAFP00000004059.3;…	37	ENSCAFP00000000121.1;ENSCAFP00000001313.3;ENSCAFP00000001448.3;ENSCAFP00000003166.4;ENSCAFP00000004059.3;ENSCAFP00000004584.4;ENSCAFP00000008276.4;ENSCAFP00000009045.3;ENSCAFP00000009235.4;ENSCAFP00000011930.4;ENSCAFP00000014049.4;ENSCAFP00000014870.3;ENSCAFP00000016027.3;ENSCAFP00000016211.3;ENSCAFP00000016597.3;ENSCAFP00000017250.3;ENSCAFP00000018541.4;ENSCAFP00000019025.4;ENSCAFP00000019449.3;…
biological_process	cellular component organization or biogenesis	1869	ENSCAFP00000021761.3;ENSCAFP00000014766.3;ENSCAFP00000012616.4;ENSCAFP00000019669.4;ENSCAFP00000021552.4;ENSCAFP00000060813.1;ENSCAFP00000013676.4;ENSCAFP00000007935.4;ENSCAFP00000012420.4;ENSCAFP00000004772.4;ENSCAFP00000036468.1;ENSCAFP00000007416.4;ENSCAFP00000023134.4;ENSCAFP00000022252.4;ENSCAFP00000023713.4;ENSCAFP00000013314.3;ENSCAFP00000008556.5;ENSCAFP00000011606.3;ENSCAFP00000022795.3;…	152	ENSCAFP00000000008.3;ENSCAFP00000000096.3;ENSCAFP00000000121.1;ENSCAFP00000000354.3;ENSCAFP00000000675.4;ENSCAFP00000001218.3;ENSCAFP00000001448.3;ENSCAFP00000001474.3;ENSCAFP00000001835.3;ENSCAFP00000002179.3;ENSCAFP00000002217.4;ENSCAFP00000002614.3;ENSCAFP00000002926.3;ENSCAFP00000003166.4;ENSCAFP00000003817.3;ENSCAFP00000004579.3;ENSCAFP00000004584.4;ENSCAFP00000004864.4;ENSCAFP00000005195.4;…
ENSCAFP00000045506.1;ENSCAFP00000021000.3;ENSCAFP00000036870.2;ENSCAFP00000019849.3;ENSCAFP00000005070.4;ENSCAFP00000049648.1;ENSCAFP00000046683.1;ENSCAFP00000011524.4;ENSCAFP00000011340.3;ENSCAFP00000056400.1;ENSCAFP00000004797.3;ENSCAFP00000018619.4;ENSCAFP00000011896.4;ENSCAFP00000024181.4;ENSCAFP00000028129.3;ENSCAFP00000046178.1;ENSCAFP00000021599.4;ENSCAFP00000019983.3;ENSCAFP00000039976.1;…
biological_process	cellular process	3808	ENSCAFP00000028745.4;ENSCAFP00000002268.3;ENSCAFP00000021761.3;ENSCAFP00000033192.2;ENSCAFP00000010204.3;ENSCAFP00000018117.3;ENSCAFP00000023099.3;ENSCAFP00000005265.3;ENSCAFP00000025789.3;ENSCAFP00000035736.2;ENSCAFP00000008051.3;ENSCAFP00000029368.4;ENSCAFP00000027158.3;ENSCAFP00000020828.5;ENSCAFP00000005278.4;ENSCAFP00000035868.1;ENSCAFP00000019758.3;ENSCAFP00000011871.3;ENSCAFP00000012805.3;…	315	ENSCAFP00000000008.3;ENSCAFP00000000096.3;ENSCAFP00000000121.1;ENSCAFP00000000188.4;ENSCAFP00000000245.4;ENSCAFP00000000354.3;ENSCAFP00000000358.3;ENSCAFP00000000629.3;ENSCAFP00000000675.4;ENSCAFP00000000973.3;ENSCAFP00000001016.4;ENSCAFP00000001218.3;ENSCAFP00000001313.3;ENSCAFP00000001448.3;ENSCAFP00000001474.3;ENSCAFP00000001532.3;ENSCAFP00000001835.3;ENSCAFP00000001917.4;ENSCAFP00000001967.4;…
ENSCAFP00000013479.4;ENSCAFP00000017960.3;ENSCAFP00000022958.3;ENSCAFP00000007244.4;ENSCAFP00000019449.3;ENSCAFP00000059425.1;ENSCAFP00000023848.4;ENSCAFP00000005745.4;ENSCAFP00000051793.1;ENSCAFP00000029699.3;ENSCAFP00000060513.1;ENSCAFP00000030246.4;ENSCAFP00000014940.3;ENSCAFP00000014414.3;ENSCAFP00000029029.4;ENSCAFP00000026669.4;ENSCAFP00000027188.3;ENSCAFP00000010694.4;ENSCAFP00000024538.3;…
ENSCAFP00000004592.4;ENSCAFP00000017612.3;ENSCAFP00000013582.4;ENSCAFP00000000816.4;ENSCAFP00000012214.4;ENSCAFP00000033975.2;ENSCAFP00000016374.3;ENSCAFP00000005787.4;ENSCAFP00000028992.4;ENSCAFP00000028740.4;ENSCAFP00000000965.3;ENSCAFP00000011238.3;ENSCAFP00000026340.3;ENSCAFP00000028800.3;ENSCAFP00000024558.3;ENSCAFP00000015277.4;ENSCAFP00000001304.3;ENSCAFP00000021623.5;ENSCAFP00000028643.3;…
biological_process	detoxification	14	ENSCAFP00000032278.2;ENSCAFP00000062344.1;ENSCAFP00000038460.2;ENSCAFP00000006827.4;ENSCAFP00000054366.1;ENSCAFP00000031482.2;ENSCAFP00000006983.2;ENSCAFP00000019615.4;ENSCAFP00000025760.5;ENSCAFP00000015321.4;ENSCAFP00000006673.3;ENSCAFP00000029332.3;ENSCAFP00000015987.3;ENSCAFP00000007806.4
biological_process	developmental process	1407	ENSCAFP00000033192.2;ENSCAFP00000010204.3;ENSCAFP00000018117.3;ENSCAFP00000023099.3;ENSCAFP00000005265.3;ENSCAFP00000025789.3;ENSCAFP00000035736.2;ENSCAFP00000008051.3;ENSCAFP00000029368.4;ENSCAFP00000027158.3;ENSCAFP00000020828.5;ENSCAFP00000005278.4;ENSCAFP00000035868.1;ENSCAFP00000019758.3;ENSCAFP00000011871.3;ENSCAFP00000012805.3;ENSCAFP00000051627.1;ENSCAFP00000039865.1;ENSCAFP00000001185.3;…	105	ENSCAFP00000000096.3;ENSCAFP00000000121.1;ENSCAFP00000000675.4;ENSCAFP00000001313.3;ENSCAFP00000001448.3;ENSCAFP00000001917.4;ENSCAFP00000002217.4;ENSCAFP00000002930.3;ENSCAFP00000003166.4;ENSCAFP00000003837.4;ENSCAFP00000004327.3;ENSCAFP00000005265.3;ENSCAFP00000005620.4;ENSCAFP00000006546.3;ENSCAFP00000007048.4;ENSCAFP00000007474.3;ENSCAFP00000007736.3;ENSCAFP00000008051.3;ENSCAFP00000008079.3;…
biological_process	growth	239	ENSCAFP00000050012.1;ENSCAFP00000013523.4;ENSCAFP00000011675.4;ENSCAFP00000007287.5;ENSCAFP00000033861.2;ENSCAFP00000028497.3;ENSCAFP00000026616.4;ENSCAFP00000021176.4;ENSCAFP00000028963.3;ENSCAFP00000011771.3;ENSCAFP00000014482.3;ENSCAFP00000050162.1;ENSCAFP00000026443.4;ENSCAFP00000002593.4;ENSCAFP00000022735.3;ENSCAFP00000019707.3;ENSCAFP00000014857.4;ENSCAFP00000021252.4;ENSCAFP00000029984.3;…	19	ENSCAFP00000001313.3;ENSCAFP00000007048.4;ENSCAFP00000008792.4;ENSCAFP00000011696.3;ENSCAFP00000011771.3;ENSCAFP00000014482.3;ENSCAFP00000015492.4;ENSCAFP00000016027.3;ENSCAFP00000016211.3;ENSCAFP00000019449.3;ENSCAFP00000021000.3;ENSCAFP00000021252.4;ENSCAFP00000023923.4;ENSCAFP00000026359.4;ENSCAFP00000027227.5;ENSCAFP00000034160.2;ENSCAFP00000034569.3;ENSCAFP00000034899.3;ENSCAFP00000041734.2
biological_process	immune system process	695	ENSCAFP00000000535.3;ENSCAFP00000026761.4;ENSCAFP00000025610.3;ENSCAFP00000023060.5;ENSCAFP00000025174.4;ENSCAFP00000022850.3;ENSCAFP00000009862.3;ENSCAFP00000031475.4;ENSCAFP00000008594.3;ENSCAFP00000004479.4;ENSCAFP00000023103.4;ENSCAFP00000004663.3;ENSCAFP00000015845.3;ENSCAFP00000001917.4;ENSCAFP00000039450.2;ENSCAFP00000040182.1;ENSCAFP00000014093.4;ENSCAFP00000014142.3;ENSCAFP00000017777.3;…	53	ENSCAFP00000000096.3;ENSCAFP00000001218.3;ENSCAFP00000001448.3;ENSCAFP00000001532.3;ENSCAFP00000001917.4;ENSCAFP00000003166.4;ENSCAFP00000003367.3;ENSCAFP00000003817.3;ENSCAFP00000003837.4;ENSCAFP00000004059.3;ENSCAFP00000004864.4;ENSCAFP00000005265.3;ENSCAFP00000006945.3;ENSCAFP00000008051.3;ENSCAFP00000008792.4;ENSCAFP00000011038.3;ENSCAFP00000011831.4;ENSCAFP00000011930.4;ENSCAFP00000012863.3;…
biological_process	localization	1733	ENSCAFP00000023602.4;ENSCAFP00000006911.4;ENSCAFP00000002145.4;ENSCAFP00000013757.3;ENSCAFP00000023027.4;ENSCAFP00000041761.1;ENSCAFP00000015016.3;ENSCAFP00000023267.3;ENSCAFP00000064096.1;ENSCAFP00000008275.3;ENSCAFP00000041283.2;ENSCAFP00000037174.1;ENSCAFP00000003316.3;ENSCAFP00000005359.4;ENSCAFP00000009250.3;ENSCAFP00000041587.1;ENSCAFP00000008423.4;ENSCAFP00000022529.4;ENSCAFP00000056864.1;…	145	ENSCAFP00000000096.3;ENSCAFP00000000121.1;ENSCAFP00000000413.3;ENSCAFP00000000590.4;ENSCAFP00000000675.4;ENSCAFP00000000918.3;ENSCAFP00000001267.5;ENSCAFP00000001313.3;ENSCAFP00000001448.3;ENSCAFP00000001532.3;ENSCAFP00000002614.3;ENSCAFP00000003166.4;ENSCAFP00000003183.4;ENSCAFP00000003817.3;ENSCAFP00000003837.4;ENSCAFP00000004059.3;ENSCAFP00000004579.3;ENSCAFP00000004864.4;ENSCAFP00000005265.3;…
ENSCAFP00000023733.4;ENSCAFP00000000121.1;ENSCAFP00000010012.3;ENSCAFP00000005519.3;ENSCAFP00000012668.4;ENSCAFP00000003704.4;ENSCAFP00000004967.4;ENSCAFP00000009230.3;ENSCAFP00000027527.4;ENSCAFP00000016597.3;ENSCAFP00000024448.3;ENSCAFP00000047628.1;ENSCAFP00000017084.4;ENSCAFP00000042640.1;ENSCAFP00000018152.3;ENSCAFP00000027381.4;ENSCAFP00000000733.3;ENSCAFP00000003553.3;ENSCAFP00000023082.2;…
biological_process	locomotion	442	ENSCAFP00000023602.4;ENSCAFP00000006911.4;ENSCAFP00000002145.4;ENSCAFP00000013757.3;ENSCAFP00000023027.4;ENSCAFP00000041761.1;ENSCAFP00000015016.3;ENSCAFP00000023267.3;ENSCAFP00000064096.1;ENSCAFP00000008275.3;ENSCAFP00000041283.2;ENSCAFP00000037174.1;ENSCAFP00000003316.3;ENSCAFP00000005359.4;ENSCAFP00000009250.3;ENSCAFP00000041587.1;ENSCAFP00000008423.4;ENSCAFP00000022529.4;ENSCAFP00000056864.1;…	26	ENSCAFP00000000096.3;ENSCAFP00000003817.3;ENSCAFP00000004059.3;ENSCAFP00000004864.4;ENSCAFP00000006945.3;ENSCAFP00000007048.4;ENSCAFP00000008276.4;ENSCAFP00000008792.4;ENSCAFP00000011038.3;ENSCAFP00000012498.3;ENSCAFP00000014049.4;ENSCAFP00000014870.3;ENSCAFP00000016597.3;ENSCAFP00000017250.3;ENSCAFP00000019449.3;ENSCAFP00000019762.4;ENSCAFP00000020903.4;ENSCAFP00000021000.3;ENSCAFP00000022105.3;…
biological_process	metabolic process	2843	ENSCAFP00000028745.4;ENSCAFP00000002268.3;ENSCAFP00000021761.3;ENSCAFP00000008656.3;ENSCAFP00000027433.4;ENSCAFP00000023713.4;ENSCAFP00000013314.3;ENSCAFP00000008556.5;ENSCAFP00000011606.3;ENSCAFP00000022795.3;ENSCAFP00000026966.3;ENSCAFP00000013625.4;ENSCAFP00000003241.3;ENSCAFP00000002955.3;ENSCAFP00000027778.4;ENSCAFP00000002927.4;ENSCAFP00000008195.3;ENSCAFP00000030957.2;ENSCAFP00000035002.2;…	231	ENSCAFP00000000008.3;ENSCAFP00000000096.3;ENSCAFP00000000121.1;ENSCAFP00000000188.4;ENSCAFP00000000245.4;ENSCAFP00000000629.3;ENSCAFP00000000973.3;ENSCAFP00000001016.4;ENSCAFP00000001313.3;ENSCAFP00000001448.3;ENSCAFP00000001474.3;ENSCAFP00000001835.3;ENSCAFP00000001917.4;ENSCAFP00000001967.4;ENSCAFP00000002170.3;ENSCAFP00000002179.3;ENSCAFP00000002217.4;ENSCAFP00000002926.3;ENSCAFP00000003109.4;…
ENSCAFP00000008081.3;ENSCAFP00000017485.3;ENSCAFP00000017766.4;ENSCAFP00000000987.4;ENSCAFP00000008257.4;ENSCAFP00000029146.3;ENSCAFP00000039045.1;ENSCAFP00000037619.1;ENSCAFP00000010324.4;ENSCAFP00000002445.4;ENSCAFP00000004458.3;ENSCAFP00000000535.3;ENSCAFP00000016804.3;ENSCAFP00000060866.1;ENSCAFP00000004907.4;ENSCAFP00000005113.4;ENSCAFP00000027862.4;ENSCAFP00000015946.3;ENSCAFP00000042861.2;…
biological_process	multi-organism process	566	ENSCAFP00000019476.4;ENSCAFP00000002355.3;ENSCAFP00000024537.4;ENSCAFP00000047802.1;ENSCAFP00000004479.4;ENSCAFP00000023103.4;ENSCAFP00000022361.4;ENSCAFP00000029449.3;ENSCAFP00000017327.4;ENSCAFP00000021395.4;ENSCAFP00000034160.2;ENSCAFP00000023616.2;ENSCAFP00000015359.3;ENSCAFP00000000378.3;ENSCAFP00000017907.3;ENSCAFP00000011004.4;ENSCAFP00000037174.1;ENSCAFP00000014139.4;ENSCAFP00000059208.1;…	44	ENSCAFP00000000121.1;ENSCAFP00000000413.3;ENSCAFP00000001313.3;ENSCAFP00000001448.3;ENSCAFP00000001835.3;ENSCAFP00000003166.4;ENSCAFP00000003817.3;ENSCAFP00000004864.4;ENSCAFP00000005265.3;ENSCAFP00000005620.4;ENSCAFP00000008215.4;ENSCAFP00000008792.4;ENSCAFP00000009868.3;ENSCAFP00000012733.4;ENSCAFP00000014870.3;ENSCAFP00000015226.4;ENSCAFP00000016027.3;ENSCAFP00000017327.4;ENSCAFP00000022361.4;…
biological_process	multicellular organismal process	1533	ENSCAFP00000033192.2;ENSCAFP00000010204.3;ENSCAFP00000018117.3;ENSCAFP00000023099.3;ENSCAFP00000005265.3;ENSCAFP00000025789.3;ENSCAFP00000035736.2;ENSCAFP00000008051.3;ENSCAFP00000029368.4;ENSCAFP00000027158.3;ENSCAFP00000020828.5;ENSCAFP00000005278.4;ENSCAFP00000035868.1;ENSCAFP00000019758.3;ENSCAFP00000011871.3;ENSCAFP00000012805.3;ENSCAFP00000051627.1;ENSCAFP00000039865.1;ENSCAFP00000001185.3;…	117	ENSCAFP00000000121.1;ENSCAFP00000000161.4;ENSCAFP00000000675.4;ENSCAFP00000000973.3;ENSCAFP00000001313.3;ENSCAFP00000001448.3;ENSCAFP00000001532.3;ENSCAFP00000001917.4;ENSCAFP00000002217.4;ENSCAFP00000003166.4;ENSCAFP00000003817.3;ENSCAFP00000003837.4;ENSCAFP00000004059.3;ENSCAFP00000004327.3;ENSCAFP00000004955.4;ENSCAFP00000005265.3;ENSCAFP00000005620.4;ENSCAFP00000005927.4;ENSCAFP00000006539.4;…
biological_process	negative regulation of biological process	1322	ENSCAFP00000013757.3;ENSCAFP00000023027.4;ENSCAFP00000041761.1;ENSCAFP00000015016.3;ENSCAFP00000023267.3;ENSCAFP00000064096.1;ENSCAFP00000008275.3;ENSCAFP00000041283.2;ENSCAFP00000037174.1;ENSCAFP00000003316.3;ENSCAFP00000005359.4;ENSCAFP00000009250.3;ENSCAFP00000041587.1;ENSCAFP00000008423.4;ENSCAFP00000022529.4;ENSCAFP00000056864.1;ENSCAFP00000013523.4;ENSCAFP00000003799.4;ENSCAFP00000065885.1;…	97	ENSCAFP00000000121.1;ENSCAFP00000000973.3;ENSCAFP00000001313.3;ENSCAFP00000001448.3;ENSCAFP00000001835.3;ENSCAFP00000001967.4;ENSCAFP00000002217.4;ENSCAFP00000003817.3;ENSCAFP00000004059.3;ENSCAFP00000004327.3;ENSCAFP00000005195.4;ENSCAFP00000005265.3;ENSCAFP00000005555.5;ENSCAFP00000005592.4;ENSCAFP00000005620.4;ENSCAFP00000006122.4;ENSCAFP00000006581.3;ENSCAFP00000007026.4;ENSCAFP00000007048.4;…
biological_process	nitrogen utilization	1	ENSCAFP00000015734.3
biological_process	pigmentation	30	ENSCAFP00000023411.2;ENSCAFP00000046778.1;ENSCAFP00000006534.4;ENSCAFP00000013804.4;ENSCAFP00000030114.4;ENSCAFP00000049420.1;ENSCAFP00000014860.4;ENSCAFP00000013540.4;ENSCAFP00000014955.4;ENSCAFP00000039404.1;ENSCAFP00000032768.3;ENSCAFP00000002294.4;ENSCAFP00000020806.3;ENSCAFP00000062971.1;ENSCAFP00000000096.3;ENSCAFP00000051483.1;ENSCAFP00000000335.3;ENSCAFP00000023255.4;ENSCAFP00000035962.1;…	3	ENSCAFP00000000096.3;ENSCAFP00000020806.3;ENSCAFP00000028720.4
biological_process	positive regulation of biological process	1453	ENSCAFP00000002268.3;ENSCAFP00000019669.4;ENSCAFP00000021552.4;ENSCAFP00000060813.1;ENSCAFP00000013676.4;ENSCAFP00000007935.4;ENSCAFP00000012420.4;ENSCAFP00000004772.4;ENSCAFP00000036468.1;ENSCAFP00000007416.4;ENSCAFP00000023134.4;ENSCAFP00000022252.4;ENSCAFP00000019476.4;ENSCAFP00000002927.4;ENSCAFP00000029741.3;ENSCAFP00000007386.3;ENSCAFP00000012402.3;ENSCAFP00000012386.3;ENSCAFP00000012417.3;…	113	ENSCAFP00000000096.3;ENSCAFP00000000121.1;ENSCAFP00000000675.4;ENSCAFP00000001448.3;ENSCAFP00000001532.3;ENSCAFP00000001917.4;ENSCAFP00000001967.4;ENSCAFP00000002179.3;ENSCAFP00000002217.4;ENSCAFP00000002614.3;ENSCAFP00000003166.4;ENSCAFP00000003183.4;ENSCAFP00000003817.3;ENSCAFP00000004059.3;ENSCAFP00000004864.4;ENSCAFP00000005195.4;ENSCAFP00000005265.3;ENSCAFP00000005555.5;ENSCAFP00000005620.4;…
biological_process	presynaptic process involved in chemical synaptic transmission	28	ENSCAFP00000059521.1;ENSCAFP00000032278.2;ENSCAFP00000028028.3;ENSCAFP00000008690.3;ENSCAFP00000003862.4;ENSCAFP00000008459.3;ENSCAFP00000040505.2;ENSCAFP00000029837.4;ENSCAFP00000006101.2;ENSCAFP00000007525.4;ENSCAFP00000025824.3;ENSCAFP00000017166.3;ENSCAFP00000014981.3;ENSCAFP00000019279.5;ENSCAFP00000036090.1;ENSCAFP00000034569.3;ENSCAFP00000002766.2;ENSCAFP00000012359.2;ENSCAFP00000025829.4;…	1	ENSCAFP00000034569.3
biological_process	regulation of biological process	2565	ENSCAFP00000002268.3;ENSCAFP00000033192.2;ENSCAFP00000010204.3;ENSCAFP00000018117.3;ENSCAFP00000023099.3;ENSCAFP00000005265.3;ENSCAFP00000025789.3;ENSCAFP00000035736.2;ENSCAFP00000008051.3;ENSCAFP00000029368.4;ENSCAFP00000027158.3;ENSCAFP00000020828.5;ENSCAFP00000005278.4;ENSCAFP00000035868.1;ENSCAFP00000019758.3;ENSCAFP00000011871.3;ENSCAFP00000012805.3;ENSCAFP00000051627.1;ENSCAFP00000039865.1;…	200	ENSCAFP00000000096.3;ENSCAFP00000000121.1;ENSCAFP00000000245.4;ENSCAFP00000000358.3;ENSCAFP00000000675.4;ENSCAFP00000000973.3;ENSCAFP00000001313.3;ENSCAFP00000001448.3;ENSCAFP00000001532.3;ENSCAFP00000001835.3;ENSCAFP00000001917.4;ENSCAFP00000001967.4;ENSCAFP00000002179.3;ENSCAFP00000002217.4;ENSCAFP00000002614.3;ENSCAFP00000002930.3;ENSCAFP00000003166.4;ENSCAFP00000003183.4;ENSCAFP00000003313.4;…
ENSCAFP00000002683.4;ENSCAFP00000042621.1;ENSCAFP00000003635.4;ENSCAFP00000028673.3;ENSCAFP00000007679.3;ENSCAFP00000018619.4;ENSCAFP00000039045.1;ENSCAFP00000004458.3;ENSCAFP00000028037.3;ENSCAFP00000016804.3;ENSCAFP00000060866.1;ENSCAFP00000004907.4;ENSCAFP00000005113.4;ENSCAFP00000014551.3;ENSCAFP00000020162.3;ENSCAFP00000017619.4;ENSCAFP00000030246.4;ENSCAFP00000010554.4;ENSCAFP00000027226.3;…
biological_process	reproduction	233	ENSCAFP00000022915.4;ENSCAFP00000022653.4;ENSCAFP00000013074.4;ENSCAFP00000002355.3;ENSCAFP00000022361.4;ENSCAFP00000021395.4;ENSCAFP00000034160.2;ENSCAFP00000023616.2;ENSCAFP00000011804.4;ENSCAFP00000000604.3;ENSCAFP00000026853.4;ENSCAFP00000017836.4;ENSCAFP00000004098.3;ENSCAFP00000015956.2;ENSCAFP00000023060.5;ENSCAFP00000000236.4;ENSCAFP00000025411.3;ENSCAFP00000011675.4;ENSCAFP00000028871.5;…	17	ENSCAFP00000000121.1;ENSCAFP00000001313.3;ENSCAFP00000001448.3;ENSCAFP00000008792.4;ENSCAFP00000009045.3;ENSCAFP00000015226.4;ENSCAFP00000017927.5;ENSCAFP00000021252.4;ENSCAFP00000022361.4;ENSCAFP00000023923.4;ENSCAFP00000024262.3;ENSCAFP00000026129.3;ENSCAFP00000034160.2;ENSCAFP00000036593.2;ENSCAFP00000036854.2;ENSCAFP00000042402.1;ENSCAFP00000056432.1
biological_process	reproductive process	233	ENSCAFP00000022915.4;ENSCAFP00000022653.4;ENSCAFP00000013074.4;ENSCAFP00000002355.3;ENSCAFP00000022361.4;ENSCAFP00000021395.4;ENSCAFP00000034160.2;ENSCAFP00000023616.2;ENSCAFP00000011804.4;ENSCAFP00000000604.3;ENSCAFP00000026853.4;ENSCAFP00000017836.4;ENSCAFP00000004098.3;ENSCAFP00000015956.2;ENSCAFP00000023060.5;ENSCAFP00000000236.4;ENSCAFP00000025411.3;ENSCAFP00000011675.4;ENSCAFP00000028871.5;…	17	ENSCAFP00000000121.1;ENSCAFP00000001313.3;ENSCAFP00000001448.3;ENSCAFP00000008792.4;ENSCAFP00000009045.3;ENSCAFP00000015226.4;ENSCAFP00000017927.5;ENSCAFP00000021252.4;ENSCAFP00000022361.4;ENSCAFP00000023923.4;ENSCAFP00000024262.3;ENSCAFP00000026129.3;ENSCAFP00000034160.2;ENSCAFP00000036593.2;ENSCAFP00000036854.2;ENSCAFP00000042402.1;ENSCAFP00000056432.1
biological_process	response to stimulus	1984	ENSCAFP00000028745.4;ENSCAFP00000002268.3;ENSCAFP00000033192.2;ENSCAFP00000010204.3;ENSCAFP00000018117.3;ENSCAFP00000023099.3;ENSCAFP00000005265.3;ENSCAFP00000025789.3;ENSCAFP00000035736.2;ENSCAFP00000008051.3;ENSCAFP00000029368.4;ENSCAFP00000027158.3;ENSCAFP00000020828.5;ENSCAFP00000005278.4;ENSCAFP00000035868.1;ENSCAFP00000019758.3;ENSCAFP00000011871.3;ENSCAFP00000012805.3;ENSCAFP00000051627.1;…	151	ENSCAFP00000000096.3;ENSCAFP00000000121.1;ENSCAFP00000000358.3;ENSCAFP00000000973.3;ENSCAFP00000001218.3;ENSCAFP00000001313.3;ENSCAFP00000001448.3;ENSCAFP00000001532.3;ENSCAFP00000001917.4;ENSCAFP00000002217.4;ENSCAFP00000002614.3;ENSCAFP00000003109.4;ENSCAFP00000003166.4;ENSCAFP00000003183.4;ENSCAFP00000003367.3;ENSCAFP00000003817.3;ENSCAFP00000004059.3;ENSCAFP00000004864.4;ENSCAFP00000005195.4;…
ENSCAFP00000014551.3;ENSCAFP00000009540.4;ENSCAFP00000042629.2;ENSCAFP00000023687.3;ENSCAFP00000025723.4;ENSCAFP00000006114.3;ENSCAFP00000024527.5;ENSCAFP00000007190.3;ENSCAFP00000021726.4;ENSCAFP00000020162.3;ENSCAFP00000012830.3;ENSCAFP00000015562.4;ENSCAFP00000007779.3;ENSCAFP00000017619.4;ENSCAFP00000013486.3;ENSCAFP00000015858.3;ENSCAFP00000020798.3;ENSCAFP00000023956.3;ENSCAFP00000001339.3;…
biological_process	rhythmic process	55	ENSCAFP00000015845.3;ENSCAFP00000027096.3;ENSCAFP00000030390.2;ENSCAFP00000005033.3;ENSCAFP00000019636.4;ENSCAFP00000017589.4;ENSCAFP00000003635.4;ENSCAFP00000001585.6;ENSCAFP00000025137.3;ENSCAFP00000008081.3;ENSCAFP00000009113.4;ENSCAFP00000013314.3;ENSCAFP00000022515.4;ENSCAFP00000007848.4;ENSCAFP00000026359.4;ENSCAFP00000027227.5;ENSCAFP00000030520.3;ENSCAFP00000005927.4;ENSCAFP00000009586.4;…	8	ENSCAFP00000005927.4;ENSCAFP00000007848.4;ENSCAFP00000009045.3;ENSCAFP00000017927.5;ENSCAFP00000026359.4;ENSCAFP00000026624.4;ENSCAFP00000027227.5;ENSCAFP00000036854.2
biological_process	signaling	1335	ENSCAFP00000033192.2;ENSCAFP00000010204.3;ENSCAFP00000018117.3;ENSCAFP00000023099.3;ENSCAFP00000005265.3;ENSCAFP00000025789.3;ENSCAFP00000035736.2;ENSCAFP00000008051.3;ENSCAFP00000029368.4;ENSCAFP00000027158.3;ENSCAFP00000020828.5;ENSCAFP00000005278.4;ENSCAFP00000035868.1;ENSCAFP00000019758.3;ENSCAFP00000011871.3;ENSCAFP00000012805.3;ENSCAFP00000051627.1;ENSCAFP00000039865.1;ENSCAFP00000001185.3;…	99	ENSCAFP00000000096.3;ENSCAFP00000000121.1;ENSCAFP00000000358.3;ENSCAFP00000001313.3;ENSCAFP00000001448.3;ENSCAFP00000001917.4;ENSCAFP00000002217.4;ENSCAFP00000002614.3;ENSCAFP00000003166.4;ENSCAFP00000003183.4;ENSCAFP00000003817.3;ENSCAFP00000004059.3;ENSCAFP00000004864.4;ENSCAFP00000005265.3;ENSCAFP00000005620.4;ENSCAFP00000007048.4;ENSCAFP00000007653.3;ENSCAFP00000008051.3;ENSCAFP00000008053.4;…
cellular_component	cell	4166	ENSCAFP00000019876.4;ENSCAFP00000047965.1;ENSCAFP00000015226.4;ENSCAFP00000001328.3;ENSCAFP00000012653.4;ENSCAFP00000034264.2;ENSCAFP00000027327.3;ENSCAFP00000014878.4;ENSCAFP00000012321.4;ENSCAFP00000025827.4;ENSCAFP00000002355.3;ENSCAFP00000033805.2;ENSCAFP00000015542.2;ENSCAFP00000000903.4;ENSCAFP00000005417.3;ENSCAFP00000023713.4;ENSCAFP00000040253.1;ENSCAFP00000008052.3;ENSCAFP00000001592.4;…	350	ENSCAFP00000000008.3;ENSCAFP00000000037.3;ENSCAFP00000000096.3;ENSCAFP00000000121.1;ENSCAFP00000000161.4;ENSCAFP00000000188.4;ENSCAFP00000000245.4;ENSCAFP00000000354.3;ENSCAFP00000000413.3;ENSCAFP00000000590.4;ENSCAFP00000000629.3;ENSCAFP00000000675.4;ENSCAFP00000000918.3;ENSCAFP00000000973.3;ENSCAFP00000001016.4;ENSCAFP00000001218.3;ENSCAFP00000001267.5;ENSCAFP00000001313.3;ENSCAFP00000001448.3;…
ENSCAFP00000015910.3;ENSCAFP00000005244.4;ENSCAFP00000021599.4;ENSCAFP00000025592.4;ENSCAFP00000024081.3;ENSCAFP00000013029.4;ENSCAFP00000024067.4;ENSCAFP00000002294.4;ENSCAFP00000035893.2;ENSCAFP00000019860.4;ENSCAFP00000017978.3;ENSCAFP00000017379.4;ENSCAFP00000042714.2;ENSCAFP00000060866.1;ENSCAFP00000012410.3;ENSCAFP00000019862.4;ENSCAFP00000002804.3;ENSCAFP00000003862.4;ENSCAFP00000045561.1;…
ENSCAFP00000013434.4;ENSCAFP00000041587.1;ENSCAFP00000059844.1;ENSCAFP00000009599.2;ENSCAFP00000026375.3;ENSCAFP00000013031.4;ENSCAFP00000020277.4;ENSCAFP00000017002.4;ENSCAFP00000026292.3;ENSCAFP00000015227.2;ENSCAFP00000017804.4;ENSCAFP00000027208.3;ENSCAFP00000029624.3;ENSCAFP00000026443.4;ENSCAFP00000016903.3;ENSCAFP00000020806.3;ENSCAFP00000024694.3;ENSCAFP00000010554.4;ENSCAFP00000004102.3;…
cellular_component	cell junction	417	ENSCAFP00000023025.4;ENSCAFP00000051384.1;ENSCAFP00000010982.3;ENSCAFP00000018760.2;ENSCAFP00000041802.2;ENSCAFP00000014066.4;ENSCAFP00000033861.2;ENSCAFP00000022440.3;ENSCAFP00000020141.3;ENSCAFP00000015290.4;ENSCAFP00000008459.3;ENSCAFP00000013981.3;ENSCAFP00000002004.4;ENSCAFP00000007048.4;ENSCAFP00000017960.3;ENSCAFP00000012379.4;ENSCAFP00000018820.4;ENSCAFP00000000596.3;ENSCAFP00000033204.2;…	26	ENSCAFP00000000675.4;ENSCAFP00000006945.3;ENSCAFP00000007048.4;ENSCAFP00000007474.3;ENSCAFP00000007848.4;ENSCAFP00000008251.4;ENSCAFP00000013563.4;ENSCAFP00000014049.4;ENSCAFP00000014870.3;ENSCAFP00000018445.1;ENSCAFP00000018760.2;ENSCAFP00000019217.4;ENSCAFP00000019449.3;ENSCAFP00000020903.4;ENSCAFP00000021552.4;ENSCAFP00000022361.4;ENSCAFP00000024537.4;ENSCAFP00000025535.3;ENSCAFP00000027562.5;…
cellular_component	cell part	4155	ENSCAFP00000019876.4;ENSCAFP00000047965.1;ENSCAFP00000015226.4;ENSCAFP00000001328.3;ENSCAFP00000012653.4;ENSCAFP00000034264.2;ENSCAFP00000027327.3;ENSCAFP00000014878.4;ENSCAFP00000012321.4;ENSCAFP00000025827.4;ENSCAFP00000002355.3;ENSCAFP00000033805.2;ENSCAFP00000015542.2;ENSCAFP00000000903.4;ENSCAFP00000005417.3;ENSCAFP00000023713.4;ENSCAFP00000040253.1;ENSCAFP00000008052.3;ENSCAFP00000001592.4;…	349	ENSCAFP00000000008.3;ENSCAFP00000000037.3;ENSCAFP00000000096.3;ENSCAFP00000000121.1;ENSCAFP00000000161.4;ENSCAFP00000000188.4;ENSCAFP00000000245.4;ENSCAFP00000000354.3;ENSCAFP00000000413.3;ENSCAFP00000000590.4;ENSCAFP00000000629.3;ENSCAFP00000000675.4;ENSCAFP00000000918.3;ENSCAFP00000000973.3;ENSCAFP00000001016.4;ENSCAFP00000001218.3;ENSCAFP00000001267.5;ENSCAFP00000001313.3;ENSCAFP00000001448.3;…
ENSCAFP00000015910.3;ENSCAFP00000005244.4;ENSCAFP00000021599.4;ENSCAFP00000025592.4;ENSCAFP00000024081.3;ENSCAFP00000013029.4;ENSCAFP00000024067.4;ENSCAFP00000002294.4;ENSCAFP00000035893.2;ENSCAFP00000019860.4;ENSCAFP00000017978.3;ENSCAFP00000017379.4;ENSCAFP00000042714.2;ENSCAFP00000060866.1;ENSCAFP00000012410.3;ENSCAFP00000019862.4;ENSCAFP00000002804.3;ENSCAFP00000003862.4;ENSCAFP00000045561.1;…
ENSCAFP00000010554.4;ENSCAFP00000004102.3;ENSCAFP00000001850.3;ENSCAFP00000029730.4;ENSCAFP00000020955.4;ENSCAFP00000027939.4;ENSCAFP00000012610.4;ENSCAFP00000029425.2;ENSCAFP00000043207.1;ENSCAFP00000040724.1;ENSCAFP00000016896.3;ENSCAFP00000017824.4;ENSCAFP00000016769.3;ENSCAFP00000024729.3;ENSCAFP00000029770.4;ENSCAFP00000018358.3;ENSCAFP00000011378.3;ENSCAFP00000005599.4;ENSCAFP00000017485.3;…
cellular_component	extracellular region	1545	ENSCAFP00000035905.1;ENSCAFP00000013330.3;ENSCAFP00000017530.3;ENSCAFP00000012402.3;ENSCAFP00000012386.3;ENSCAFP00000001150.4;ENSCAFP00000021176.4;ENSCAFP00000012417.3;ENSCAFP00000028375.2;ENSCAFP00000012843.4;ENSCAFP00000019630.3;ENSCAFP00000016597.3;ENSCAFP00000014922.4;ENSCAFP00000006888.4;ENSCAFP00000019635.4;ENSCAFP00000019615.4;ENSCAFP00000018988.3;ENSCAFP00000010351.3;ENSCAFP00000005806.3;…	113	ENSCAFP00000000037.3;ENSCAFP00000000096.3;ENSCAFP00000000413.3;ENSCAFP00000000675.4;ENSCAFP00000000918.3;ENSCAFP00000001218.3;ENSCAFP00000001267.5;ENSCAFP00000001474.3;ENSCAFP00000001532.3;ENSCAFP00000002179.3;ENSCAFP00000002614.3;ENSCAFP00000003109.4;ENSCAFP00000003367.3;ENSCAFP00000004327.3;ENSCAFP00000004955.4;ENSCAFP00000005265.3;ENSCAFP00000005620.4;ENSCAFP00000005927.4;ENSCAFP00000006557.3;…
cellular_component	extracellular region part	1501	ENSCAFP00000035905.1;ENSCAFP00000013330.3;ENSCAFP00000017530.3;ENSCAFP00000012402.3;ENSCAFP00000012386.3;ENSCAFP00000001150.4;ENSCAFP00000021176.4;ENSCAFP00000012417.3;ENSCAFP00000028375.2;ENSCAFP00000012843.4;ENSCAFP00000019630.3;ENSCAFP00000016597.3;ENSCAFP00000014922.4;ENSCAFP00000006888.4;ENSCAFP00000019635.4;ENSCAFP00000019615.4;ENSCAFP00000018988.3;ENSCAFP00000010351.3;ENSCAFP00000005806.3;…	111	ENSCAFP00000000037.3;ENSCAFP00000000096.3;ENSCAFP00000000413.3;ENSCAFP00000000675.4;ENSCAFP00000000918.3;ENSCAFP00000001218.3;ENSCAFP00000001267.5;ENSCAFP00000001474.3;ENSCAFP00000001532.3;ENSCAFP00000002179.3;ENSCAFP00000002614.3;ENSCAFP00000003367.3;ENSCAFP00000004327.3;ENSCAFP00000004955.4;ENSCAFP00000005265.3;ENSCAFP00000005620.4;ENSCAFP00000005927.4;ENSCAFP00000006557.3;ENSCAFP00000006581.3;…
cellular_component	macromolecular complex	1801	ENSCAFP00000019876.4;ENSCAFP00000047965.1;ENSCAFP00000015226.4;ENSCAFP00000001328.3;ENSCAFP00000024669.4;ENSCAFP00000014878.4;ENSCAFP00000012321.4;ENSCAFP00000025827.4;ENSCAFP00000002355.3;ENSCAFP00000033805.2;ENSCAFP00000015542.2;ENSCAFP00000000903.4;ENSCAFP00000005417.3;ENSCAFP00000023713.4;ENSCAFP00000040253.1;ENSCAFP00000008052.3;ENSCAFP00000001592.4;ENSCAFP00000008442.3;ENSCAFP00000027996.4;…	152	ENSCAFP00000000008.3;ENSCAFP00000000121.1;ENSCAFP00000000161.4;ENSCAFP00000000590.4;ENSCAFP00000000629.3;ENSCAFP00000000918.3;ENSCAFP00000001218.3;ENSCAFP00000001448.3;ENSCAFP00000001474.3;ENSCAFP00000001917.4;ENSCAFP00000001967.4;ENSCAFP00000002179.3;ENSCAFP00000002217.4;ENSCAFP00000002614.3;ENSCAFP00000003166.4;ENSCAFP00000003183.4;ENSCAFP00000003740.3;ENSCAFP00000003917.4;ENSCAFP00000004579.3;…
ENSCAFP00000022434.4;ENSCAFP00000041174.2;ENSCAFP00000046206.1;ENSCAFP00000001022.3;ENSCAFP00000011782.3;ENSCAFP00000007777.4;ENSCAFP00000004407.3;ENSCAFP00000011399.1;ENSCAFP00000024041.2;ENSCAFP00000002343.3;ENSCAFP00000013700.3;ENSCAFP00000034722.2;ENSCAFP00000031083.3;ENSCAFP00000017978.3;ENSCAFP00000001178.4;ENSCAFP00000018972.1;ENSCAFP00000015227.2;ENSCAFP00000020867.5;ENSCAFP00000020701.4;…
cellular_component	membrane	2417	ENSCAFP00000027327.3;ENSCAFP00000014190.3;ENSCAFP00000023099.3;ENSCAFP00000008052.3;ENSCAFP00000026650.4;ENSCAFP00000064096.1;ENSCAFP00000028292.3;ENSCAFP00000005917.3;ENSCAFP00000010888.4;ENSCAFP00000033204.2;ENSCAFP00000008032.3;ENSCAFP00000010620.4;ENSCAFP00000018469.4;ENSCAFP00000002634.4;ENSCAFP00000017777.3;ENSCAFP00000040508.1;ENSCAFP00000018743.4;ENSCAFP00000044830.1;ENSCAFP00000032511.3;…	224	ENSCAFP00000000008.3;ENSCAFP00000000096.3;ENSCAFP00000000675.4;ENSCAFP00000000918.3;ENSCAFP00000001016.4;ENSCAFP00000001218.3;ENSCAFP00000001267.5;ENSCAFP00000001313.3;ENSCAFP00000001448.3;ENSCAFP00000001474.3;ENSCAFP00000001532.3;ENSCAFP00000001917.4;ENSCAFP00000001967.4;ENSCAFP00000002614.3;ENSCAFP00000002930.3;ENSCAFP00000003109.4;ENSCAFP00000003166.4;ENSCAFP00000003183.4;ENSCAFP00000003817.3;…
ENSCAFP00000047516.1;ENSCAFP00000015681.3;ENSCAFP00000007993.3;ENSCAFP00000023727.4;ENSCAFP00000002614.3;ENSCAFP00000016164.4;ENSCAFP00000022380.4;ENSCAFP00000009191.4;ENSCAFP00000023972.3;ENSCAFP00000063066.1;ENSCAFP00000022983.3;ENSCAFP00000040244.2;ENSCAFP00000019738.3;ENSCAFP00000002593.4;ENSCAFP00000003311.3;ENSCAFP00000006982.2;ENSCAFP00000013489.4;ENSCAFP00000012352.3;ENSCAFP00000049433.1;…
cellular_component	membrane part	1460	ENSCAFP00000027327.3;ENSCAFP00000014190.3;ENSCAFP00000023099.3;ENSCAFP00000008052.3;ENSCAFP00000026650.4;ENSCAFP00000064096.1;ENSCAFP00000028292.3;ENSCAFP00000005917.3;ENSCAFP00000010888.4;ENSCAFP00000033204.2;ENSCAFP00000008032.3;ENSCAFP00000010620.4;ENSCAFP00000018469.4;ENSCAFP00000002634.4;ENSCAFP00000017777.3;ENSCAFP00000040508.1;ENSCAFP00000018743.4;ENSCAFP00000044830.1;ENSCAFP00000032511.3;…	144	ENSCAFP00000000096.3;ENSCAFP00000000675.4;ENSCAFP00000000918.3;ENSCAFP00000001016.4;ENSCAFP00000001218.3;ENSCAFP00000001267.5;ENSCAFP00000001313.3;ENSCAFP00000001448.3;ENSCAFP00000001474.3;ENSCAFP00000002614.3;ENSCAFP00000003166.4;ENSCAFP00000003183.4;ENSCAFP00000004059.3;ENSCAFP00000004579.3;ENSCAFP00000004734.4;ENSCAFP00000004973.4;ENSCAFP00000005620.4;ENSCAFP00000006194.3;ENSCAFP00000006539.4;…
cellular_component	membrane-enclosed lumen	1415	ENSCAFP00000005741.4;ENSCAFP00000006114.3;ENSCAFP00000007190.3;ENSCAFP00000020818.4;ENSCAFP00000018708.4;ENSCAFP00000016743.4;ENSCAFP00000024969.3;ENSCAFP00000019265.4;ENSCAFP00000019476.4;ENSCAFP00000025174.4;ENSCAFP00000002396.4;ENSCAFP00000018768.4;ENSCAFP00000004374.4;ENSCAFP00000029733.4;ENSCAFP00000011804.4;ENSCAFP00000030064.4;ENSCAFP00000002549.3;ENSCAFP00000009872.3;ENSCAFP00000012825.4;…	119	ENSCAFP00000000008.3;ENSCAFP00000000037.3;ENSCAFP00000000096.3;ENSCAFP00000000121.1;ENSCAFP00000000413.3;ENSCAFP00000000590.4;ENSCAFP00000000629.3;ENSCAFP00000000973.3;ENSCAFP00000001532.3;ENSCAFP00000001917.4;ENSCAFP00000002179.3;ENSCAFP00000003336.2;ENSCAFP00000003740.3;ENSCAFP00000004579.3;ENSCAFP00000004584.4;ENSCAFP00000005195.4;ENSCAFP00000005265.3;ENSCAFP00000005575.3;ENSCAFP00000005592.4;…
cellular_component	nucleoid	23	ENSCAFP00000006377.4;ENSCAFP00000028338.4;ENSCAFP00000033819.2;ENSCAFP00000026401.4;ENSCAFP00000027714.5;ENSCAFP00000027538.2;ENSCAFP00000025084.4;ENSCAFP00000000282.4;ENSCAFP00000000817.3;ENSCAFP00000061907.1;ENSCAFP00000019224.4;ENSCAFP00000045525.1;ENSCAFP00000020394.3;ENSCAFP00000025235.3;ENSCAFP00000005789.3;ENSCAFP00000023601.4;ENSCAFP00000025359.4;ENSCAFP00000038646.2;ENSCAFP00000001849.4;…	3	ENSCAFP00000025084.4;ENSCAFP00000027538.2;ENSCAFP00000061907.1
cellular_component	organelle	3810	ENSCAFP00000019876.4;ENSCAFP00000047965.1;ENSCAFP00000015226.4;ENSCAFP00000001328.3;ENSCAFP00000012653.4;ENSCAFP00000027327.3;ENSCAFP00000006670.3;ENSCAFP00000028275.4;ENSCAFP00000004125.3;ENSCAFP00000025615.3;ENSCAFP00000027731.3;ENSCAFP00000045118.1;ENSCAFP00000029037.3;ENSCAFP00000001881.4;ENSCAFP00000008870.4;ENSCAFP00000026080.4;ENSCAFP00000023267.3;ENSCAFP00000008898.3;ENSCAFP00000013676.4;…	322	ENSCAFP00000000008.3;ENSCAFP00000000037.3;ENSCAFP00000000096.3;ENSCAFP00000000121.1;ENSCAFP00000000161.4;ENSCAFP00000000188.4;ENSCAFP00000000245.4;ENSCAFP00000000354.3;ENSCAFP00000000413.3;ENSCAFP00000000590.4;ENSCAFP00000000629.3;ENSCAFP00000000675.4;ENSCAFP00000000918.3;ENSCAFP00000000973.3;ENSCAFP00000001016.4;ENSCAFP00000001218.3;ENSCAFP00000001267.5;ENSCAFP00000001448.3;ENSCAFP00000001474.3;…
ENSCAFP00000023951.3;ENSCAFP00000013625.4;ENSCAFP00000028039.4;ENSCAFP00000016639.4;ENSCAFP00000013033.3;ENSCAFP00000028221.3;ENSCAFP00000023095.3;ENSCAFP00000007239.4;ENSCAFP00000007237.2;ENSCAFP00000006423.4;ENSCAFP00000025859.3;ENSCAFP00000016597.3;ENSCAFP00000064931.1;ENSCAFP00000031421.3;ENSCAFP00000026847.3;ENSCAFP00000027140.4;ENSCAFP00000011896.4;ENSCAFP00000008575.4;ENSCAFP00000037535.1;…
ENSCAFP00000000629.3;ENSCAFP00000024222.3;ENSCAFP00000010469.2;ENSCAFP00000065424.1;ENSCAFP00000013677.3;ENSCAFP00000000476.3;ENSCAFP00000026732.3;ENSCAFP00000007779.3;ENSCAFP00000026005.4;ENSCAFP00000057751.1;ENSCAFP00000011381.3;ENSCAFP00000016020.3;ENSCAFP00000053896.1;ENSCAFP00000014814.3;ENSCAFP00000034974.3;ENSCAFP00000014190.3;ENSCAFP00000010012.3;ENSCAFP00000020008.3;ENSCAFP00000015277.4;…
cellular_component	organelle part	2595	ENSCAFP00000019876.4;ENSCAFP00000047965.1;ENSCAFP00000015226.4;ENSCAFP00000001328.3;ENSCAFP00000012653.4;ENSCAFP00000027327.3;ENSCAFP00000006670.3;ENSCAFP00000028275.4;ENSCAFP00000004125.3;ENSCAFP00000025615.3;ENSCAFP00000027731.3;ENSCAFP00000045118.1;ENSCAFP00000029037.3;ENSCAFP00000001881.4;ENSCAFP00000023267.3;ENSCAFP00000008898.3;ENSCAFP00000013676.4;ENSCAFP00000028283.3;ENSCAFP00000012420.4;…	217	ENSCAFP00000000008.3;ENSCAFP00000000037.3;ENSCAFP00000000096.3;ENSCAFP00000000121.1;ENSCAFP00000000161.4;ENSCAFP00000000413.3;ENSCAFP00000000590.4;ENSCAFP00000000629.3;ENSCAFP00000000675.4;ENSCAFP00000000918.3;ENSCAFP00000000973.3;ENSCAFP00000001016.4;ENSCAFP00000001448.3;ENSCAFP00000001474.3;ENSCAFP00000001532.3;ENSCAFP00000001917.4;ENSCAFP00000002179.3;ENSCAFP00000002614.3;ENSCAFP00000003336.2;…
ENSCAFP00000025377.3;ENSCAFP00000011570.3;ENSCAFP00000009760.3;ENSCAFP00000004753.4;ENSCAFP00000032387.3;ENSCAFP00000000331.4;ENSCAFP00000015374.4;ENSCAFP00000020479.4;ENSCAFP00000017052.2;ENSCAFP00000002597.3;ENSCAFP00000016393.4;ENSCAFP00000007215.3;ENSCAFP00000002943.4;ENSCAFP00000055970.1;ENSCAFP00000021768.3;ENSCAFP00000014077.3;ENSCAFP00000023739.5;ENSCAFP00000028330.3;ENSCAFP00000025106.2;…
cellular_component	other organism	18	ENSCAFP00000017211.4;ENSCAFP00000020307.2;ENSCAFP00000000133.3;ENSCAFP00000036341.1;ENSCAFP00000028164.3;ENSCAFP00000022499.4;ENSCAFP00000015632.4;ENSCAFP00000014955.4;ENSCAFP00000004614.4;ENSCAFP00000011399.1;ENSCAFP00000000928.3;ENSCAFP00000006435.4;ENSCAFP00000014142.3;ENSCAFP00000000567.3;ENSCAFP00000002935.4;ENSCAFP00000048537.1;ENSCAFP00000010257.3;ENSCAFP00000013563.4	2	ENSCAFP00000013563.4;ENSCAFP00000017211.4
cellular_component	other organism part	18	ENSCAFP00000017211.4;ENSCAFP00000020307.2;ENSCAFP00000000133.3;ENSCAFP00000036341.1;ENSCAFP00000028164.3;ENSCAFP00000022499.4;ENSCAFP00000015632.4;ENSCAFP00000014955.4;ENSCAFP00000004614.4;ENSCAFP00000011399.1;ENSCAFP00000000928.3;ENSCAFP00000006435.4;ENSCAFP00000014142.3;ENSCAFP00000000567.3;ENSCAFP00000002935.4;ENSCAFP00000048537.1;ENSCAFP00000010257.3;ENSCAFP00000013563.4	2	ENSCAFP00000013563.4;ENSCAFP00000017211.4
cellular_component	supramolecular complex	253	ENSCAFP00000012653.4;ENSCAFP00000023267.3;ENSCAFP00000008898.3;ENSCAFP00000013676.4;ENSCAFP00000028283.3;ENSCAFP00000012420.4;ENSCAFP00000021879.4;ENSCAFP00000028904.4;ENSCAFP00000066382.1;ENSCAFP00000050776.1;ENSCAFP00000023586.4;ENSCAFP00000041237.2;ENSCAFP00000004053.4;ENSCAFP00000028644.3;ENSCAFP00000001186.3;ENSCAFP00000013330.3;ENSCAFP00000017530.3;ENSCAFP00000018773.4;ENSCAFP00000000823.3;…	14	ENSCAFP00000000161.4;ENSCAFP00000006928.4;ENSCAFP00000007848.4;ENSCAFP00000011696.3;ENSCAFP00000011771.3;ENSCAFP00000011831.4;ENSCAFP00000013381.3;ENSCAFP00000016744.4;ENSCAFP00000020728.4;ENSCAFP00000022217.4;ENSCAFP00000029451.4;ENSCAFP00000038288.2;ENSCAFP00000056432.1;ENSCAFP00000061447.1
cellular_component	synapse	179	ENSCAFP00000018020.3;ENSCAFP00000040593.1;ENSCAFP00000000123.3;ENSCAFP00000043782.1;ENSCAFP00000035962.1;ENSCAFP00000014902.4;ENSCAFP00000022977.2;ENSCAFP00000059521.1;ENSCAFP00000037565.1;ENSCAFP00000010478.3;ENSCAFP00000025829.4;ENSCAFP00000015538.3;ENSCAFP00000023025.4;ENSCAFP00000015016.3;ENSCAFP00000041802.2;ENSCAFP00000028338.4;ENSCAFP00000014981.3;ENSCAFP00000006495.3;ENSCAFP00000029221.4;…	16	ENSCAFP00000006277.3;ENSCAFP00000007048.4;ENSCAFP00000008051.3;ENSCAFP00000011771.3;ENSCAFP00000012498.3;ENSCAFP00000013563.4;ENSCAFP00000016744.4;ENSCAFP00000018541.4;ENSCAFP00000021552.4;ENSCAFP00000023923.4;ENSCAFP00000024262.3;ENSCAFP00000028720.4;ENSCAFP00000029056.4;ENSCAFP00000034569.3;ENSCAFP00000037565.1;ENSCAFP00000038083.2
cellular_component	synapse part	143	ENSCAFP00000018020.3;ENSCAFP00000040593.1;ENSCAFP00000000123.3;ENSCAFP00000043782.1;ENSCAFP00000035962.1;ENSCAFP00000014902.4;ENSCAFP00000022977.2;ENSCAFP00000059521.1;ENSCAFP00000037565.1;ENSCAFP00000010478.3;ENSCAFP00000025829.4;ENSCAFP00000015538.3;ENSCAFP00000023025.4;ENSCAFP00000015016.3;ENSCAFP00000041802.2;ENSCAFP00000028338.4;ENSCAFP00000014981.3;ENSCAFP00000006495.3;ENSCAFP00000029221.4;…	11	ENSCAFP00000006277.3;ENSCAFP00000007048.4;ENSCAFP00000011771.3;ENSCAFP00000012498.3;ENSCAFP00000013563.4;ENSCAFP00000024262.3;ENSCAFP00000028720.4;ENSCAFP00000029056.4;ENSCAFP00000034569.3;ENSCAFP00000037565.1;ENSCAFP00000038083.2
cellular_component	virion	43	ENSCAFP00000014878.4;ENSCAFP00000033805.2;ENSCAFP00000015542.2;ENSCAFP00000040253.1;ENSCAFP00000001592.4;ENSCAFP00000008442.3;ENSCAFP00000027996.4;ENSCAFP00000003947.3;ENSCAFP00000027344.3;ENSCAFP00000002004.4;ENSCAFP00000004803.4;ENSCAFP00000004276.4;ENSCAFP00000038933.1;ENSCAFP00000010469.2;ENSCAFP00000026104.3;ENSCAFP00000007587.4;ENSCAFP00000019879.3;ENSCAFP00000026957.3;ENSCAFP00000065424.1;…	3	ENSCAFP00000006557.3;ENSCAFP00000026104.3;ENSCAFP00000037640.2
cellular_component	virion part	43	ENSCAFP00000014878.4;ENSCAFP00000033805.2;ENSCAFP00000015542.2;ENSCAFP00000040253.1;ENSCAFP00000001592.4;ENSCAFP00000008442.3;ENSCAFP00000027996.4;ENSCAFP00000003947.3;ENSCAFP00000027344.3;ENSCAFP00000002004.4;ENSCAFP00000004803.4;ENSCAFP00000004276.4;ENSCAFP00000038933.1;ENSCAFP00000010469.2;ENSCAFP00000026104.3;ENSCAFP00000007587.4;ENSCAFP00000019879.3;ENSCAFP00000026957.3;ENSCAFP00000065424.1;…	3	ENSCAFP00000006557.3;ENSCAFP00000026104.3;ENSCAFP00000037640.2
molecular_function	antioxidant activity	39	ENSCAFP00000000951.4;ENSCAFP00000054366.1;ENSCAFP00000030044.3;ENSCAFP00000024271.4;ENSCAFP00000006827.4;ENSCAFP00000017833.4;ENSCAFP00000031482.2;ENSCAFP00000021305.4;ENSCAFP00000038127.1;ENSCAFP00000038460.2;ENSCAFP00000037540.2;ENSCAFP00000002860.4;ENSCAFP00000021267.3;ENSCAFP00000000205.4;ENSCAFP00000009702.3;ENSCAFP00000005561.4;ENSCAFP00000019687.3;ENSCAFP00000021488.4;ENSCAFP00000037980.1;…	4	ENSCAFP00000009702.3;ENSCAFP00000019687.3;ENSCAFP00000020698.4;ENSCAFP00000038899.2
molecular_function	binding	3427	ENSCAFP00000013330.3;ENSCAFP00000023446.3;ENSCAFP00000026761.4;ENSCAFP00000017530.3;ENSCAFP00000060066.1;ENSCAFP00000015559.3;ENSCAFP00000025697.3;ENSCAFP00000044855.1;ENSCAFP00000004019.4;ENSCAFP00000018768.4;ENSCAFP00000023283.6;ENSCAFP00000029639.5;ENSCAFP00000009230.3;ENSCAFP00000041587.1;ENSCAFP00000021263.4;ENSCAFP00000028297.4;ENSCAFP00000008129.4;ENSCAFP00000021092.4;ENSCAFP00000023099.3;…	264	ENSCAFP00000000121.1;ENSCAFP00000000161.4;ENSCAFP00000000245.4;ENSCAFP00000000358.3;ENSCAFP00000000413.3;ENSCAFP00000000590.4;ENSCAFP00000000629.3;ENSCAFP00000000675.4;ENSCAFP00000001218.3;ENSCAFP00000001313.3;ENSCAFP00000001448.3;ENSCAFP00000001532.3;ENSCAFP00000001835.3;ENSCAFP00000001917.4;ENSCAFP00000001967.4;ENSCAFP00000002170.3;ENSCAFP00000002179.3;ENSCAFP00000002217.4;ENSCAFP00000002926.3;…
ENSCAFP00000008539.3;ENSCAFP00000015556.3;ENSCAFP00000002205.3;ENSCAFP00000039082.1;ENSCAFP00000036500.2;ENSCAFP00000024195.4;ENSCAFP00000019307.3;ENSCAFP00000021409.3;ENSCAFP00000008834.3;ENSCAFP00000011384.3;ENSCAFP00000020140.3;ENSCAFP00000037092.2;ENSCAFP00000004778.4;ENSCAFP00000021199.4;ENSCAFP00000006673.3;ENSCAFP00000020854.3;ENSCAFP00000017329.2;ENSCAFP00000025137.3;ENSCAFP00000015226.4;…
ENSCAFP00000029457.3;ENSCAFP00000022515.4;ENSCAFP00000000817.3;ENSCAFP00000020650.4;ENSCAFP00000028908.4;ENSCAFP00000057685.1;ENSCAFP00000022653.4;ENSCAFP00000011890.4;ENSCAFP00000022795.3;ENSCAFP00000017288.3;ENSCAFP00000027297.2;ENSCAFP00000009776.2;ENSCAFP00000015924.3;ENSCAFP00000018115.2;ENSCAFP00000017438.4;ENSCAFP00000000348.3;ENSCAFP00000051762.1;ENSCAFP00000014163.4;ENSCAFP00000041469.2;…
molecular_function	catalytic activity	2010	ENSCAFP00000027381.4;ENSCAFP00000003932.4;ENSCAFP00000013854.3;ENSCAFP00000005787.4;ENSCAFP00000045525.1;ENSCAFP00000007480.4;ENSCAFP00000028961.4;ENSCAFP00000026032.4;ENSCAFP00000028885.3;ENSCAFP00000014026.4;ENSCAFP00000026123.3;ENSCAFP00000020922.3;ENSCAFP00000008698.3;ENSCAFP00000029622.4;ENSCAFP00000013354.2;ENSCAFP00000008792.4;ENSCAFP00000035940.1;ENSCAFP00000007357.3;ENSCAFP00000012442.2;…	166	ENSCAFP00000000037.3;ENSCAFP00000000121.1;ENSCAFP00000000188.4;ENSCAFP00000000245.4;ENSCAFP00000000629.3;ENSCAFP00000000675.4;ENSCAFP00000000918.3;ENSCAFP00000000973.3;ENSCAFP00000001016.4;ENSCAFP00000001313.3;ENSCAFP00000001917.4;ENSCAFP00000001967.4;ENSCAFP00000002170.3;ENSCAFP00000002926.3;ENSCAFP00000003109.4;ENSCAFP00000003166.4;ENSCAFP00000003313.4;ENSCAFP00000003336.2;ENSCAFP00000003367.3;…
ENSCAFP00000001957.3;ENSCAFP00000027133.3;ENSCAFP00000011628.4;ENSCAFP00000013314.3;ENSCAFP00000008032.3;ENSCAFP00000042546.2;ENSCAFP00000020873.4;ENSCAFP00000012500.3;ENSCAFP00000048406.1;ENSCAFP00000000535.3;ENSCAFP00000021249.4;ENSCAFP00000026841.4;ENSCAFP00000028743.3;ENSCAFP00000029703.3;ENSCAFP00000029996.4;ENSCAFP00000023578.4;ENSCAFP00000015811.3;ENSCAFP00000013029.4;ENSCAFP00000015587.4;…
molecular_function	hijacked molecular function	10	ENSCAFP00000035922.1;ENSCAFP00000015290.4;ENSCAFP00000017681.3;ENSCAFP00000015681.3;ENSCAFP00000016488.3;ENSCAFP00000032511.3;ENSCAFP00000014870.3;ENSCAFP00000039082.1;ENSCAFP00000011097.3;ENSCAFP00000018445.1	2	ENSCAFP00000014870.3;ENSCAFP00000018445.1
molecular_function	molecular carrier activity	13	ENSCAFP00000026329.3;ENSCAFP00000041949.2;ENSCAFP00000016619.3;ENSCAFP00000004579.3;ENSCAFP00000048537.1;ENSCAFP00000009258.4;ENSCAFP00000036048.2;ENSCAFP00000035886.1;ENSCAFP00000007616.2;ENSCAFP00000047979.1;ENSCAFP00000037289.2;ENSCAFP00000063451.1;ENSCAFP00000039423.2	1	ENSCAFP00000004579.3
molecular_function	molecular function regulator	433	ENSCAFP00000011335.3;ENSCAFP00000018218.3;ENSCAFP00000027443.3;ENSCAFP00000024850.4;ENSCAFP00000024998.3;ENSCAFP00000000179.4;ENSCAFP00000002549.3;ENSCAFP00000000102.5;ENSCAFP00000016769.3;ENSCAFP00000015395.4;ENSCAFP00000002195.3;ENSCAFP00000063629.1;ENSCAFP00000003817.3;ENSCAFP00000012799.4;ENSCAFP00000017579.3;ENSCAFP00000010396.3;ENSCAFP00000029457.3;ENSCAFP00000001917.4;ENSCAFP00000012668.4;…	34	ENSCAFP00000000358.3;ENSCAFP00000000590.4;ENSCAFP00000001917.4;ENSCAFP00000003817.3;ENSCAFP00000004059.3;ENSCAFP00000004864.4;ENSCAFP00000005927.4;ENSCAFP00000007048.4;ENSCAFP00000008053.4;ENSCAFP00000008251.4;ENSCAFP00000008761.4;ENSCAFP00000008792.4;ENSCAFP00000009045.3;ENSCAFP00000011162.4;ENSCAFP00000013033.3;ENSCAFP00000015594.3;ENSCAFP00000016211.3;ENSCAFP00000016597.3;ENSCAFP00000017552.3;…
molecular_function	molecular transducer activity	142	ENSCAFP00000027208.3;ENSCAFP00000011497.3;ENSCAFP00000051427.1;ENSCAFP00000001304.3;ENSCAFP00000029376.3;ENSCAFP00000006945.3;ENSCAFP00000029095.5;ENSCAFP00000041802.2;ENSCAFP00000002231.4;ENSCAFP00000021581.3;ENSCAFP00000011004.4;ENSCAFP00000041700.2;ENSCAFP00000061772.1;ENSCAFP00000011762.3;ENSCAFP00000018413.4;ENSCAFP00000045829.1;ENSCAFP00000020847.3;ENSCAFP00000005033.3;ENSCAFP00000013031.4;…	14	ENSCAFP00000000121.1;ENSCAFP00000001313.3;ENSCAFP00000003367.3;ENSCAFP00000004327.3;ENSCAFP00000006945.3;ENSCAFP00000007048.4;ENSCAFP00000010184.4;ENSCAFP00000019449.3;ENSCAFP00000020806.3;ENSCAFP00000024262.3;ENSCAFP00000024419.4;ENSCAFP00000034415.3;ENSCAFP00000034899.3;ENSCAFP00000061772.1
molecular_function	protein tag	5	ENSCAFP00000025496.5;ENSCAFP00000007040.3;ENSCAFP00000018307.3;ENSCAFP00000036708.1;ENSCAFP00000028581.4
molecular_function	signal transducer activity	194	ENSCAFP00000027208.3;ENSCAFP00000011497.3;ENSCAFP00000051427.1;ENSCAFP00000001606.4;ENSCAFP00000016725.3;ENSCAFP00000008870.4;ENSCAFP00000001304.3;ENSCAFP00000029376.3;ENSCAFP00000024079.4;ENSCAFP00000026853.4;ENSCAFP00000003166.4;ENSCAFP00000000139.4;ENSCAFP00000000378.3;ENSCAFP00000026761.4;ENSCAFP00000021740.3;ENSCAFP00000041802.2;ENSCAFP00000034899.3;ENSCAFP00000008426.3;ENSCAFP00000011384.3;…	15	ENSCAFP00000001313.3;ENSCAFP00000003166.4;ENSCAFP00000003817.3;ENSCAFP00000004327.3;ENSCAFP00000008792.4;ENSCAFP00000012266.3;ENSCAFP00000019449.3;ENSCAFP00000019762.4;ENSCAFP00000024419.4;ENSCAFP00000025096.4;ENSCAFP00000025167.3;ENSCAFP00000029570.3;ENSCAFP00000033929.2;ENSCAFP00000034415.3;ENSCAFP00000034899.3
molecular_function	structural molecule activity	255	ENSCAFP00000012321.4;ENSCAFP00000011072.3;ENSCAFP00000003087.3;ENSCAFP00000037592.2;ENSCAFP00000025456.4;ENSCAFP00000027708.3;ENSCAFP00000052309.1;ENSCAFP00000002355.3;ENSCAFP00000034011.2;ENSCAFP00000005417.3;ENSCAFP00000018663.3;ENSCAFP00000013045.3;ENSCAFP00000042580.1;ENSCAFP00000008052.3;ENSCAFP00000010376.4;ENSCAFP00000035922.1;ENSCAFP00000010314.3;ENSCAFP00000017367.3;ENSCAFP00000005899.3;…	18	ENSCAFP00000000354.3;ENSCAFP00000002614.3;ENSCAFP00000007474.3;ENSCAFP00000008797.4;ENSCAFP00000009629.3;ENSCAFP00000014320.4;ENSCAFP00000014826.3;ENSCAFP00000016744.4;ENSCAFP00000018445.1;ENSCAFP00000019217.4;ENSCAFP00000020728.4;ENSCAFP00000021552.4;ENSCAFP00000025619.3;ENSCAFP00000030914.3;ENSCAFP00000036726.2;ENSCAFP00000038083.2;ENSCAFP00000038932.1;ENSCAFP00000039890.2
molecular_function	transcription regulator activity	230	ENSCAFP00000023249.2;ENSCAFP00000015498.3;ENSCAFP00000019690.3;ENSCAFP00000014037.4;ENSCAFP00000001304.3;ENSCAFP00000029376.3;ENSCAFP00000011505.3;ENSCAFP00000005627.3;ENSCAFP00000005968.5;ENSCAFP00000024065.5;ENSCAFP00000006228.3;ENSCAFP00000001881.4;ENSCAFP00000029095.5;ENSCAFP00000029409.3;ENSCAFP00000025899.4;ENSCAFP00000021062.3;ENSCAFP00000025073.4;ENSCAFP00000027188.3;ENSCAFP00000001373.2;…	17	ENSCAFP00000002179.3;ENSCAFP00000005592.4;ENSCAFP00000007364.4;ENSCAFP00000008797.4;ENSCAFP00000015924.3;ENSCAFP00000018541.4;ENSCAFP00000019705.5;ENSCAFP00000023939.4;ENSCAFP00000024065.5;ENSCAFP00000024612.5;ENSCAFP00000024669.4;ENSCAFP00000025663.3;ENSCAFP00000026624.4;ENSCAFP00000027227.5;ENSCAFP00000034617.2;ENSCAFP00000036854.2;ENSCAFP00000042402.1
molecular_function	translation regulator activity	12	ENSCAFP00000038847.1;ENSCAFP00000026742.4;ENSCAFP00000027394.4;ENSCAFP00000041778.2;ENSCAFP00000008322.4;ENSCAFP00000028846.4;ENSCAFP00000028164.3;ENSCAFP00000012980.4;ENSCAFP00000009092.3;ENSCAFP00000027096.3;ENSCAFP00000026966.3;ENSCAFP00000008573.5
molecular_function	transporter activity	310	ENSCAFP00000017789.2;ENSCAFP00000045525.1;ENSCAFP00000007480.4;ENSCAFP00000028961.4;ENSCAFP00000026032.4;ENSCAFP00000028885.3;ENSCAFP00000014026.4;ENSCAFP00000009528.4;ENSCAFP00000004614.4;ENSCAFP00000001606.4;ENSCAFP00000016725.3;ENSCAFP00000008870.4;ENSCAFP00000003046.1;ENSCAFP00000027598.3;ENSCAFP00000035833.1;ENSCAFP00000010574.4;ENSCAFP00000026870.3;ENSCAFP00000018023.5;ENSCAFP00000024530.3;…	35	ENSCAFP00000000918.3;ENSCAFP00000001267.5;ENSCAFP00000006752.5;ENSCAFP00000008797.4;ENSCAFP00000009836.4;ENSCAFP00000012498.3;ENSCAFP00000015492.4;ENSCAFP00000016218.3;ENSCAFP00000017076.3;ENSCAFP00000017255.4;ENSCAFP00000018793.4;ENSCAFP00000022968.4;ENSCAFP00000024164.4;ENSCAFP00000024537.4;ENSCAFP00000025361.4;ENSCAFP00000026558.3;ENSCAFP00000026870.3;ENSCAFP00000028298.4;ENSCAFP00000028642.3;…
