# Supplementary material for: Proteomic change in the upper lobe of the left lung of Beagle dogs at the lung migration stage of Toxocara canis infection
Source: Parasit Vectors. 2024 May 9;17:210. doi: 10.1186/s13071-024-06302-9 (PMC11084051; doi:10.1186/s13071-024-06302-9)
Supplement: Supplementary file 5 — Additional file 5: Table S5. KEGG enrichment analysis for all identified proteins and the proteins with differential abundance at the pathway level 2. [file 13071_2024_6302_MOESM5_ESM.xlsx]

## Sheet: Sheet1
Additional file 5: Table S5. KEGG enrichment analysis for all identified proteins and the proteins with differential abundance at the pathway level 2.
Pathway level 1	Pathway level 2	Protein number of Canis familiaris	Proteins members of Canis familiaris	Proteins number with differential abundance	Protein members with differential abundance
Cellular Processes	Cell growth and death	305	ENSCAFP00000000100.3;ENSCAFP00000000102.5;ENSCAFP00000000121.1;ENSCAFP00000000180.4;ENSCAFP00000000244.2;ENSCAFP00000000362.5;ENSCAFP00000000378.3;ENSCAFP00000000579.3;ENSCAFP00000000711.3;ENSCAFP00000000820.4;ENSCAFP00000000834.4;ENSCAFP00000000988.3;ENSCAFP00000001028.5;ENSCAFP00000001178.4;ENSCAFP00000001240.4;ENSCAFP00000001366.4;ENSCAFP00000001399.3;ENSCAFP00000001412.3;ENSCAFP00000001448.3;…	24	ENSCAFP00000000121.1;ENSCAFP00000001448.3;ENSCAFP00000001532.3;ENSCAFP00000002217.4;ENSCAFP00000003367.3;ENSCAFP00000004584.4;ENSCAFP00000007848.4;ENSCAFP00000009045.3;ENSCAFP00000009885.3;ENSCAFP00000011742.3;ENSCAFP00000012073.4;ENSCAFP00000013833.6;ENSCAFP00000015623.4;ENSCAFP00000017095.4;ENSCAFP00000020325.3;ENSCAFP00000024262.3;ENSCAFP00000026360.3;ENSCAFP00000029451.4;ENSCAFP00000037632.1;…
Cellular Processes	Cell motility	146	ENSCAFP00000000356.2;ENSCAFP00000000714.4;ENSCAFP00000000828.4;ENSCAFP00000000937.3;ENSCAFP00000001736.4;ENSCAFP00000002174.3;ENSCAFP00000002581.4;ENSCAFP00000002971.3;ENSCAFP00000003291.4;ENSCAFP00000003816.5;ENSCAFP00000005164.4;ENSCAFP00000005284.4;ENSCAFP00000005370.4;ENSCAFP00000005722.4;ENSCAFP00000005841.3;ENSCAFP00000006228.3;ENSCAFP00000006237.3;ENSCAFP00000006474.4;ENSCAFP00000006495.3;…	8	ENSCAFP00000007848.4;ENSCAFP00000018026.3;ENSCAFP00000019983.3;ENSCAFP00000020903.4;ENSCAFP00000021552.4;ENSCAFP00000024419.4;ENSCAFP00000037954.2;ENSCAFP00000047862.1
Cellular Processes	Cellular community - eukaryotes	347	ENSCAFP00000000102.5;ENSCAFP00000000155.3;ENSCAFP00000000179.4;ENSCAFP00000000362.5;ENSCAFP00000000579.3;ENSCAFP00000000596.3;ENSCAFP00000000649.3;ENSCAFP00000000661.4;ENSCAFP00000000714.4;ENSCAFP00000000937.3;ENSCAFP00000000988.3;ENSCAFP00000001065.5;ENSCAFP00000001321.5;ENSCAFP00000001366.4;ENSCAFP00000001585.6;ENSCAFP00000001606.4;ENSCAFP00000001736.4;ENSCAFP00000001898.3;ENSCAFP00000001992.4;…	16	ENSCAFP00000003817.3;ENSCAFP00000007848.4;ENSCAFP00000008792.4;ENSCAFP00000009045.3;ENSCAFP00000012500.3;ENSCAFP00000016744.4;ENSCAFP00000018026.3;ENSCAFP00000018445.1;ENSCAFP00000020504.4;ENSCAFP00000020903.4;ENSCAFP00000024262.3;ENSCAFP00000027440.3;ENSCAFP00000037954.2;ENSCAFP00000038083.2;ENSCAFP00000038932.1;ENSCAFP00000047862.1
Cellular Processes	Transport and catabolism	504	ENSCAFP00000000096.3;ENSCAFP00000000100.3;ENSCAFP00000000102.5;ENSCAFP00000000123.3;ENSCAFP00000000179.4;ENSCAFP00000000236.4;ENSCAFP00000000242.3;ENSCAFP00000000264.4;ENSCAFP00000000294.4;ENSCAFP00000000413.3;ENSCAFP00000000488.4;ENSCAFP00000000498.3;ENSCAFP00000000512.4;ENSCAFP00000000579.3;ENSCAFP00000000649.3;ENSCAFP00000000678.4;ENSCAFP00000000733.3;ENSCAFP00000000803.4;ENSCAFP00000000900.3;…	40	ENSCAFP00000000096.3;ENSCAFP00000000413.3;ENSCAFP00000000918.3;ENSCAFP00000001218.3;ENSCAFP00000001532.3;ENSCAFP00000003367.3;ENSCAFP00000004955.4;ENSCAFP00000005620.4;ENSCAFP00000008251.4;ENSCAFP00000008936.4;ENSCAFP00000009494.4;ENSCAFP00000009732.4;ENSCAFP00000010184.4;ENSCAFP00000012500.3;ENSCAFP00000013775.4;ENSCAFP00000016218.3;ENSCAFP00000017327.4;ENSCAFP00000018635.4;ENSCAFP00000019481.3;…
Environmental Information Processing	Membrane transport	22	ENSCAFP00000001183.4;ENSCAFP00000001198.4;ENSCAFP00000002709.3;ENSCAFP00000004019.4;ENSCAFP00000007003.3;ENSCAFP00000008132.4;ENSCAFP00000014177.4;ENSCAFP00000016082.4;ENSCAFP00000016107.2;ENSCAFP00000016145.4;ENSCAFP00000017880.4;ENSCAFP00000017907.3;ENSCAFP00000022311.3;ENSCAFP00000024883.3;ENSCAFP00000025351.4;ENSCAFP00000025361.4;ENSCAFP00000025362.3;ENSCAFP00000028386.2;ENSCAFP00000028642.3;…	2	ENSCAFP00000025361.4;ENSCAFP00000028642.3
Environmental Information Processing	Signal transduction	775	ENSCAFP00000000102.5;ENSCAFP00000000114.3;ENSCAFP00000000121.1;ENSCAFP00000000123.3;ENSCAFP00000000139.4;ENSCAFP00000000146.4;ENSCAFP00000000180.4;ENSCAFP00000000199.4;ENSCAFP00000000244.2;ENSCAFP00000000248.5;ENSCAFP00000000294.4;ENSCAFP00000000356.2;ENSCAFP00000000362.5;ENSCAFP00000000378.3;ENSCAFP00000000579.3;ENSCAFP00000000596.3;ENSCAFP00000000711.3;ENSCAFP00000000714.4;ENSCAFP00000000733.3;…	58	ENSCAFP00000000121.1;ENSCAFP00000000918.3;ENSCAFP00000001313.3;ENSCAFP00000001917.4;ENSCAFP00000002179.3;ENSCAFP00000003166.4;ENSCAFP00000003817.3;ENSCAFP00000004579.3;ENSCAFP00000004808.4;ENSCAFP00000006277.3;ENSCAFP00000006581.3;ENSCAFP00000007187.4;ENSCAFP00000007848.4;ENSCAFP00000008251.4;ENSCAFP00000008366.4;ENSCAFP00000008792.4;ENSCAFP00000010522.4;ENSCAFP00000012500.3;ENSCAFP00000013563.4;…
Environmental Information Processing	Signaling molecules and interaction	160	ENSCAFP00000000248.5;ENSCAFP00000000378.3;ENSCAFP00000001065.5;ENSCAFP00000001078.3;ENSCAFP00000001147.3;ENSCAFP00000001164.4;ENSCAFP00000001171.4;ENSCAFP00000001218.3;ENSCAFP00000001958.4;ENSCAFP00000002838.2;ENSCAFP00000003380.3;ENSCAFP00000003394.3;ENSCAFP00000004256.5;ENSCAFP00000004317.3;ENSCAFP00000005350.4;ENSCAFP00000005404.3;ENSCAFP00000005682.3;ENSCAFP00000005722.4;ENSCAFP00000006004.4;…	13	ENSCAFP00000001218.3;ENSCAFP00000006945.3;ENSCAFP00000016744.4;ENSCAFP00000017250.3;ENSCAFP00000018445.1;ENSCAFP00000019983.3;ENSCAFP00000020903.4;ENSCAFP00000024419.4;ENSCAFP00000027440.3;ENSCAFP00000034899.3;ENSCAFP00000040797.2;ENSCAFP00000052477.1;ENSCAFP00000066269.1
Genetic Information Processing	Folding, sorting and degradation	314	ENSCAFP00000000102.5;ENSCAFP00000000133.3;ENSCAFP00000000138.4;ENSCAFP00000000179.4;ENSCAFP00000000192.4;ENSCAFP00000000205.4;ENSCAFP00000000264.4;ENSCAFP00000000362.5;ENSCAFP00000000446.4;ENSCAFP00000000498.3;ENSCAFP00000000579.3;ENSCAFP00000000645.4;ENSCAFP00000000890.3;ENSCAFP00000000900.3;ENSCAFP00000000903.4;ENSCAFP00000000965.3;ENSCAFP00000000973.3;ENSCAFP00000001185.3;ENSCAFP00000001353.4;…	22	ENSCAFP00000000973.3;ENSCAFP00000001448.3;ENSCAFP00000002170.3;ENSCAFP00000005265.3;ENSCAFP00000008051.3;ENSCAFP00000010181.3;ENSCAFP00000012733.4;ENSCAFP00000015317.4;ENSCAFP00000016008.4;ENSCAFP00000018600.4;ENSCAFP00000018908.3;ENSCAFP00000021332.4;ENSCAFP00000024397.3;ENSCAFP00000024598.3;ENSCAFP00000026359.4;ENSCAFP00000028588.4;ENSCAFP00000029056.4;ENSCAFP00000029309.4;ENSCAFP00000033920.3;…
Genetic Information Processing	Replication and repair	61	ENSCAFP00000001240.4;ENSCAFP00000001473.3;ENSCAFP00000002480.4;ENSCAFP00000003876.3;ENSCAFP00000004125.3;ENSCAFP00000004374.4;ENSCAFP00000005789.3;ENSCAFP00000006191.4;ENSCAFP00000006670.3;ENSCAFP00000006879.4;ENSCAFP00000007079.3;ENSCAFP00000007566.3;ENSCAFP00000007692.4;ENSCAFP00000007781.4;ENSCAFP00000008250.3;ENSCAFP00000009045.3;ENSCAFP00000009308.4;ENSCAFP00000009472.3;ENSCAFP00000009862.3;…	3	ENSCAFP00000006879.4;ENSCAFP00000009045.3;ENSCAFP00000009885.3
Genetic Information Processing	Transcription	152	ENSCAFP00000000008.3;ENSCAFP00000000629.3;ENSCAFP00000000900.3;ENSCAFP00000000903.4;ENSCAFP00000001468.4;ENSCAFP00000001491.3;ENSCAFP00000001529.4;ENSCAFP00000001573.4;ENSCAFP00000001764.4;ENSCAFP00000002004.4;ENSCAFP00000002007.5;ENSCAFP00000002023.3;ENSCAFP00000002060.4;ENSCAFP00000002749.3;ENSCAFP00000002766.2;ENSCAFP00000002938.3;ENSCAFP00000003370.4;ENSCAFP00000003572.3;ENSCAFP00000003706.2;…	11	ENSCAFP00000000008.3;ENSCAFP00000000629.3;ENSCAFP00000005575.3;ENSCAFP00000006557.3;ENSCAFP00000010522.4;ENSCAFP00000012323.4;ENSCAFP00000013910.3;ENSCAFP00000027562.5;ENSCAFP00000037640.2;ENSCAFP00000041224.1;ENSCAFP00000057751.1
Genetic Information Processing	Translation	342	ENSCAFP00000000186.3;ENSCAFP00000000199.4;ENSCAFP00000000253.1;ENSCAFP00000000270.3;ENSCAFP00000000327.4;ENSCAFP00000000332.3;ENSCAFP00000000342.3;ENSCAFP00000000504.4;ENSCAFP00000000567.3;ENSCAFP00000000572.4;ENSCAFP00000000604.3;ENSCAFP00000000616.5;ENSCAFP00000000685.4;ENSCAFP00000000899.4;ENSCAFP00000001005.3;ENSCAFP00000001225.4;ENSCAFP00000001346.4;ENSCAFP00000001357.3;ENSCAFP00000001366.4;…	37	ENSCAFP00000001835.3;ENSCAFP00000001967.4;ENSCAFP00000002792.4;ENSCAFP00000002926.3;ENSCAFP00000003313.4;ENSCAFP00000004579.3;ENSCAFP00000006530.4;ENSCAFP00000007290.3;ENSCAFP00000007777.4;ENSCAFP00000007848.4;ENSCAFP00000008079.3;ENSCAFP00000008276.4;ENSCAFP00000008797.4;ENSCAFP00000008834.3;ENSCAFP00000009947.3;ENSCAFP00000010522.4;ENSCAFP00000011831.4;ENSCAFP00000012203.4;ENSCAFP00000012500.3;…
Human Diseases	Cancers: Overview	486	ENSCAFP00000000096.3;ENSCAFP00000000102.5;ENSCAFP00000000114.3;ENSCAFP00000000121.1;ENSCAFP00000000139.4;ENSCAFP00000000180.4;ENSCAFP00000000244.2;ENSCAFP00000000378.3;ENSCAFP00000000579.3;ENSCAFP00000000714.4;ENSCAFP00000000816.4;ENSCAFP00000000820.4;ENSCAFP00000000937.3;ENSCAFP00000000979.5;ENSCAFP00000000988.3;ENSCAFP00000001065.5;ENSCAFP00000001304.3;ENSCAFP00000001366.4;ENSCAFP00000001412.3;…	34	ENSCAFP00000000096.3;ENSCAFP00000000121.1;ENSCAFP00000001448.3;ENSCAFP00000003166.4;ENSCAFP00000003817.3;ENSCAFP00000007848.4;ENSCAFP00000008742.4;ENSCAFP00000008792.4;ENSCAFP00000013833.6;ENSCAFP00000016675.3;ENSCAFP00000016744.4;ENSCAFP00000017379.4;ENSCAFP00000018541.4;ENSCAFP00000019131.3;ENSCAFP00000019687.3;ENSCAFP00000019983.3;ENSCAFP00000020325.3;ENSCAFP00000020698.4;ENSCAFP00000024262.3;…
Human Diseases	Cancers: Specific types	232	ENSCAFP00000000102.5;ENSCAFP00000000121.1;ENSCAFP00000000579.3;ENSCAFP00000000596.3;ENSCAFP00000000714.4;ENSCAFP00000000859.5;ENSCAFP00000001304.3;ENSCAFP00000001448.3;ENSCAFP00000001585.6;ENSCAFP00000001736.4;ENSCAFP00000001898.3;ENSCAFP00000002174.3;ENSCAFP00000002445.4;ENSCAFP00000002466.4;ENSCAFP00000002482.3;ENSCAFP00000002804.3;ENSCAFP00000002842.4;ENSCAFP00000002860.4;ENSCAFP00000002914.3;…	11	ENSCAFP00000000121.1;ENSCAFP00000001448.3;ENSCAFP00000013833.6;ENSCAFP00000016744.4;ENSCAFP00000019687.3;ENSCAFP00000020698.4;ENSCAFP00000026359.4;ENSCAFP00000027440.3;ENSCAFP00000028588.4;ENSCAFP00000037954.2;ENSCAFP00000038083.2
Human Diseases	Cardiovascular diseases	174	ENSCAFP00000000102.5;ENSCAFP00000000199.4;ENSCAFP00000000205.4;ENSCAFP00000000362.5;ENSCAFP00000000579.3;ENSCAFP00000000801.5;ENSCAFP00000000988.3;ENSCAFP00000001147.3;ENSCAFP00000001164.4;ENSCAFP00000001171.4;ENSCAFP00000001218.3;ENSCAFP00000001630.3;ENSCAFP00000001736.4;ENSCAFP00000001898.3;ENSCAFP00000002174.3;ENSCAFP00000002247.4;ENSCAFP00000002482.3;ENSCAFP00000002842.4;ENSCAFP00000002914.3;…	14	ENSCAFP00000001218.3;ENSCAFP00000015492.4;ENSCAFP00000016032.3;ENSCAFP00000019687.3;ENSCAFP00000020504.4;ENSCAFP00000020698.4;ENSCAFP00000020728.4;ENSCAFP00000020903.4;ENSCAFP00000024262.3;ENSCAFP00000024419.4;ENSCAFP00000026734.4;ENSCAFP00000037954.2;ENSCAFP00000038083.2;ENSCAFP00000038932.1
Human Diseases	Drug resistance: Antineoplastic	109	ENSCAFP00000000102.5;ENSCAFP00000000139.4;ENSCAFP00000000282.4;ENSCAFP00000000362.5;ENSCAFP00000000579.3;ENSCAFP00000000714.4;ENSCAFP00000000988.3;ENSCAFP00000001448.3;ENSCAFP00000001736.4;ENSCAFP00000002355.3;ENSCAFP00000002445.4;ENSCAFP00000002842.4;ENSCAFP00000003064.3;ENSCAFP00000003260.4;ENSCAFP00000003273.3;ENSCAFP00000003291.4;ENSCAFP00000003876.3;ENSCAFP00000004225.3;ENSCAFP00000004778.4;…	7	ENSCAFP00000001448.3;ENSCAFP00000009630.4;ENSCAFP00000019687.3;ENSCAFP00000020698.4;ENSCAFP00000024262.3;ENSCAFP00000025361.4;ENSCAFP00000038964.2
Human Diseases	Endocrine and metabolic diseases	243	ENSCAFP00000000102.5;ENSCAFP00000000121.1;ENSCAFP00000000288.1;ENSCAFP00000000362.5;ENSCAFP00000000579.3;ENSCAFP00000000596.3;ENSCAFP00000000832.3;ENSCAFP00000000988.3;ENSCAFP00000001147.3;ENSCAFP00000001164.4;ENSCAFP00000001171.4;ENSCAFP00000001218.3;ENSCAFP00000001394.4;ENSCAFP00000001474.3;ENSCAFP00000001606.4;ENSCAFP00000002212.4;ENSCAFP00000002294.4;ENSCAFP00000002445.4;ENSCAFP00000002804.3;…	14	ENSCAFP00000000121.1;ENSCAFP00000001218.3;ENSCAFP00000001474.3;ENSCAFP00000003817.3;ENSCAFP00000007848.4;ENSCAFP00000008792.4;ENSCAFP00000009235.4;ENSCAFP00000009836.4;ENSCAFP00000016744.4;ENSCAFP00000018176.3;ENSCAFP00000023278.3;ENSCAFP00000024262.3;ENSCAFP00000026558.3;ENSCAFP00000029615.4
Human Diseases	Immune diseases	96	ENSCAFP00000000244.2;ENSCAFP00000000378.3;ENSCAFP00000000733.3;ENSCAFP00000000918.3;ENSCAFP00000001147.3;ENSCAFP00000001164.4;ENSCAFP00000001171.4;ENSCAFP00000001183.4;ENSCAFP00000001198.4;ENSCAFP00000001218.3;ENSCAFP00000001515.4;ENSCAFP00000001630.3;ENSCAFP00000002842.4;ENSCAFP00000005350.4;ENSCAFP00000005404.3;ENSCAFP00000006319.3;ENSCAFP00000010012.3;ENSCAFP00000012095.5;ENSCAFP00000012096.4;…	10	ENSCAFP00000000918.3;ENSCAFP00000001218.3;ENSCAFP00000015623.4;ENSCAFP00000016218.3;ENSCAFP00000016675.3;ENSCAFP00000024419.4;ENSCAFP00000025519.3;ENSCAFP00000034160.2;ENSCAFP00000038288.2;ENSCAFP00000047862.1
Human Diseases	Infectious diseases: Bacterial	296	ENSCAFP00000000102.5;ENSCAFP00000000123.3;ENSCAFP00000000146.4;ENSCAFP00000000327.4;ENSCAFP00000000378.3;ENSCAFP00000000579.3;ENSCAFP00000000649.3;ENSCAFP00000000733.3;ENSCAFP00000000900.3;ENSCAFP00000000903.4;ENSCAFP00000000906.5;ENSCAFP00000000918.3;ENSCAFP00000000937.3;ENSCAFP00000000985.4;ENSCAFP00000000988.3;ENSCAFP00000001078.3;ENSCAFP00000001147.3;ENSCAFP00000001164.4;ENSCAFP00000001171.4;…	19	ENSCAFP00000000918.3;ENSCAFP00000001218.3;ENSCAFP00000001967.4;ENSCAFP00000003166.4;ENSCAFP00000004864.4;ENSCAFP00000009494.4;ENSCAFP00000014804.5;ENSCAFP00000016218.3;ENSCAFP00000017211.4;ENSCAFP00000018026.3;ENSCAFP00000021150.4;ENSCAFP00000021552.4;ENSCAFP00000024262.3;ENSCAFP00000024419.4;ENSCAFP00000036854.2;ENSCAFP00000037954.2;ENSCAFP00000038083.2;ENSCAFP00000038932.1;ENSCAFP00000065679.1
Human Diseases	Infectious diseases: Parasitic	191	ENSCAFP00000000064.2;ENSCAFP00000000102.5;ENSCAFP00000000123.3;ENSCAFP00000000266.5;ENSCAFP00000000378.3;ENSCAFP00000000579.3;ENSCAFP00000000720.3;ENSCAFP00000000900.3;ENSCAFP00000000903.4;ENSCAFP00000000988.3;ENSCAFP00000001028.5;ENSCAFP00000001147.3;ENSCAFP00000001164.4;ENSCAFP00000001171.4;ENSCAFP00000001218.3;ENSCAFP00000001736.4;ENSCAFP00000001917.4;ENSCAFP00000002195.3;ENSCAFP00000002294.4;…	13	ENSCAFP00000001218.3;ENSCAFP00000001917.4;ENSCAFP00000008792.4;ENSCAFP00000014870.3;ENSCAFP00000016744.4;ENSCAFP00000018026.3;ENSCAFP00000019983.3;ENSCAFP00000020903.4;ENSCAFP00000024262.3;ENSCAFP00000024419.4;ENSCAFP00000026360.3;ENSCAFP00000027440.3;ENSCAFP00000047862.1
Human Diseases	Infectious diseases: Viral	533	ENSCAFP00000000102.5;ENSCAFP00000000121.1;ENSCAFP00000000180.4;ENSCAFP00000000244.2;ENSCAFP00000000378.3;ENSCAFP00000000498.3;ENSCAFP00000000579.3;ENSCAFP00000000714.4;ENSCAFP00000000733.3;ENSCAFP00000000820.4;ENSCAFP00000000900.3;ENSCAFP00000000903.4;ENSCAFP00000000918.3;ENSCAFP00000000988.3;ENSCAFP00000001005.3;ENSCAFP00000001028.5;ENSCAFP00000001065.5;ENSCAFP00000001078.3;ENSCAFP00000001147.3;…	42	ENSCAFP00000000121.1;ENSCAFP00000000918.3;ENSCAFP00000001218.3;ENSCAFP00000001448.3;ENSCAFP00000001917.4;ENSCAFP00000003166.4;ENSCAFP00000004579.3;ENSCAFP00000004808.4;ENSCAFP00000007848.4;ENSCAFP00000008051.3;ENSCAFP00000008792.4;ENSCAFP00000008797.4;ENSCAFP00000009045.3;ENSCAFP00000010522.4;ENSCAFP00000012266.3;ENSCAFP00000012500.3;ENSCAFP00000014870.3;ENSCAFP00000016218.3;ENSCAFP00000016744.4;…
Human Diseases	Neurodegenerative diseases	222	ENSCAFP00000000102.5;ENSCAFP00000000248.5;ENSCAFP00000000266.5;ENSCAFP00000000288.1;ENSCAFP00000000335.3;ENSCAFP00000000362.5;ENSCAFP00000000752.3;ENSCAFP00000000951.4;ENSCAFP00000000988.3;ENSCAFP00000001028.5;ENSCAFP00000001394.4;ENSCAFP00000001399.3;ENSCAFP00000001474.3;ENSCAFP00000001585.6;ENSCAFP00000001606.4;ENSCAFP00000002179.3;ENSCAFP00000002212.4;ENSCAFP00000002294.4;ENSCAFP00000003370.4;…	17	ENSCAFP00000001474.3;ENSCAFP00000002179.3;ENSCAFP00000007048.4;ENSCAFP00000008792.4;ENSCAFP00000009836.4;ENSCAFP00000014627.3;ENSCAFP00000018176.3;ENSCAFP00000023278.3;ENSCAFP00000024262.3;ENSCAFP00000026558.3;ENSCAFP00000026624.4;ENSCAFP00000026701.4;ENSCAFP00000030319.1;ENSCAFP00000037632.1;ENSCAFP00000061772.1;ENSCAFP00000061907.1;ENSCAFP00000065679.1
Human Diseases	Substance dependence	86	ENSCAFP00000000248.5;ENSCAFP00000000979.5;ENSCAFP00000001515.4;ENSCAFP00000001763.4;ENSCAFP00000002063.3;ENSCAFP00000003291.4;ENSCAFP00000003862.4;ENSCAFP00000004678.4;ENSCAFP00000005445.4;ENSCAFP00000005841.3;ENSCAFP00000006011.4;ENSCAFP00000007048.4;ENSCAFP00000007848.4;ENSCAFP00000008081.3;ENSCAFP00000009756.4;ENSCAFP00000012271.4;ENSCAFP00000012465.4;ENSCAFP00000013079.4;ENSCAFP00000013479.4;…	9	ENSCAFP00000007048.4;ENSCAFP00000007848.4;ENSCAFP00000015623.4;ENSCAFP00000016675.3;ENSCAFP00000018541.4;ENSCAFP00000024262.3;ENSCAFP00000033929.2;ENSCAFP00000034160.2;ENSCAFP00000065679.1
Metabolism	Amino acid metabolism	157	ENSCAFP00000000037.3;ENSCAFP00000000282.4;ENSCAFP00000000954.5;ENSCAFP00000001037.4;ENSCAFP00000001906.3;ENSCAFP00000002114.3;ENSCAFP00000002183.4;ENSCAFP00000002185.3;ENSCAFP00000002205.3;ENSCAFP00000002288.4;ENSCAFP00000002434.4;ENSCAFP00000003110.3;ENSCAFP00000003236.3;ENSCAFP00000003241.3;ENSCAFP00000003329.4;ENSCAFP00000003445.4;ENSCAFP00000003484.3;ENSCAFP00000004212.4;ENSCAFP00000004423.3;…	6	ENSCAFP00000000037.3;ENSCAFP00000007736.3;ENSCAFP00000008848.3;ENSCAFP00000009589.4;ENSCAFP00000019481.3;ENSCAFP00000042402.1
Metabolism	Biosynthesis of other secondary metabolites	7	ENSCAFP00000005742.3;ENSCAFP00000016469.3;ENSCAFP00000020540.4;ENSCAFP00000024410.3;ENSCAFP00000030482.3;ENSCAFP00000035983.1;ENSCAFP00000049232.1	1	ENSCAFP00000030482.3
Metabolism	Carbohydrate metabolism	231	ENSCAFP00000000001.3;ENSCAFP00000000167.4;ENSCAFP00000000245.4;ENSCAFP00000000282.4;ENSCAFP00000000356.2;ENSCAFP00000001037.4;ENSCAFP00000001359.4;ENSCAFP00000001502.3;ENSCAFP00000001524.4;ENSCAFP00000001850.3;ENSCAFP00000001869.3;ENSCAFP00000001915.3;ENSCAFP00000002615.4;ENSCAFP00000002867.3;ENSCAFP00000003078.4;ENSCAFP00000003110.3;ENSCAFP00000003351.4;ENSCAFP00000003375.4;ENSCAFP00000003445.4;…	12	ENSCAFP00000000245.4;ENSCAFP00000008792.4;ENSCAFP00000013563.4;ENSCAFP00000017185.4;ENSCAFP00000019481.3;ENSCAFP00000020638.4;ENSCAFP00000023278.3;ENSCAFP00000026129.3;ENSCAFP00000028677.4;ENSCAFP00000028858.3;ENSCAFP00000048303.1;ENSCAFP00000057497.1
Metabolism	Energy metabolism	104	ENSCAFP00000000124.3;ENSCAFP00000000288.1;ENSCAFP00000000539.2;ENSCAFP00000000733.3;ENSCAFP00000000915.4;ENSCAFP00000000918.3;ENSCAFP00000001394.4;ENSCAFP00000001474.3;ENSCAFP00000002183.4;ENSCAFP00000002185.3;ENSCAFP00000002212.4;ENSCAFP00000003460.3;ENSCAFP00000006270.4;ENSCAFP00000006319.3;ENSCAFP00000007018.3;ENSCAFP00000007091.3;ENSCAFP00000007230.3;ENSCAFP00000007480.4;ENSCAFP00000008767.3;…	10	ENSCAFP00000000918.3;ENSCAFP00000001474.3;ENSCAFP00000009836.4;ENSCAFP00000016218.3;ENSCAFP00000018176.3;ENSCAFP00000023278.3;ENSCAFP00000026558.3;ENSCAFP00000030319.1;ENSCAFP00000030482.3;ENSCAFP00000033727.3
Metabolism	Global and overview maps	693	ENSCAFP00000000001.3;ENSCAFP00000000037.3;ENSCAFP00000000101.4;ENSCAFP00000000114.3;ENSCAFP00000000124.3;ENSCAFP00000000167.4;ENSCAFP00000000188.4;ENSCAFP00000000212.4;ENSCAFP00000000221.4;ENSCAFP00000000236.4;ENSCAFP00000000245.4;ENSCAFP00000000282.4;ENSCAFP00000000288.1;ENSCAFP00000000333.4;ENSCAFP00000000356.2;ENSCAFP00000000512.4;ENSCAFP00000000539.2;ENSCAFP00000000733.3;ENSCAFP00000000816.4;…	59	ENSCAFP00000000037.3;ENSCAFP00000000188.4;ENSCAFP00000000245.4;ENSCAFP00000000918.3;ENSCAFP00000001016.4;ENSCAFP00000001474.3;ENSCAFP00000003336.2;ENSCAFP00000004973.4;ENSCAFP00000005927.4;ENSCAFP00000007848.4;ENSCAFP00000008792.4;ENSCAFP00000008848.3;ENSCAFP00000009212.3;ENSCAFP00000009589.4;ENSCAFP00000010485.3;ENSCAFP00000011238.3;ENSCAFP00000011457.3;ENSCAFP00000013563.4;ENSCAFP00000015442.4;…
Metabolism	Glycan biosynthesis and metabolism	94	ENSCAFP00000000333.4;ENSCAFP00000000512.4;ENSCAFP00000001016.4;ENSCAFP00000001353.4;ENSCAFP00000001401.3;ENSCAFP00000001634.3;ENSCAFP00000002200.4;ENSCAFP00000002943.4;ENSCAFP00000002960.3;ENSCAFP00000003537.3;ENSCAFP00000003687.3;ENSCAFP00000005211.3;ENSCAFP00000006175.3;ENSCAFP00000006316.3;ENSCAFP00000007215.3;ENSCAFP00000007257.4;ENSCAFP00000008096.4;ENSCAFP00000008284.4;ENSCAFP00000008575.4;…	8	ENSCAFP00000001016.4;ENSCAFP00000009212.3;ENSCAFP00000010485.3;ENSCAFP00000011238.3;ENSCAFP00000015818.4;ENSCAFP00000025803.4;ENSCAFP00000026129.3;ENSCAFP00000027602.3
Metabolism	Lipid metabolism	187	ENSCAFP00000000101.4;ENSCAFP00000000114.3;ENSCAFP00000000212.4;ENSCAFP00000000236.4;ENSCAFP00000000803.4;ENSCAFP00000000816.4;ENSCAFP00000000832.3;ENSCAFP00000001037.4;ENSCAFP00000001094.3;ENSCAFP00000001310.3;ENSCAFP00000001317.2;ENSCAFP00000001705.4;ENSCAFP00000001850.3;ENSCAFP00000002233.4;ENSCAFP00000002282.4;ENSCAFP00000003156.3;ENSCAFP00000003245.3;ENSCAFP00000003311.3;ENSCAFP00000003484.3;…	21	ENSCAFP00000004973.4;ENSCAFP00000007848.4;ENSCAFP00000008053.4;ENSCAFP00000015442.4;ENSCAFP00000015674.4;ENSCAFP00000016027.3;ENSCAFP00000017379.4;ENSCAFP00000017605.3;ENSCAFP00000018793.4;ENSCAFP00000019481.3;ENSCAFP00000020325.3;ENSCAFP00000020479.4;ENSCAFP00000023539.4;ENSCAFP00000024778.4;ENSCAFP00000027833.3;ENSCAFP00000029257.3;ENSCAFP00000029770.4;ENSCAFP00000034569.3;ENSCAFP00000038899.2;…
Metabolism	Metabolism of cofactors and vitamins	110	ENSCAFP00000000001.3;ENSCAFP00000000188.4;ENSCAFP00000000212.4;ENSCAFP00000000221.4;ENSCAFP00000000268.3;ENSCAFP00000000282.4;ENSCAFP00000001850.3;ENSCAFP00000002233.4;ENSCAFP00000002282.4;ENSCAFP00000002288.4;ENSCAFP00000002482.3;ENSCAFP00000002617.4;ENSCAFP00000002821.3;ENSCAFP00000003336.2;ENSCAFP00000003720.3;ENSCAFP00000004456.3;ENSCAFP00000004815.3;ENSCAFP00000005181.4;ENSCAFP00000005663.2;…	10	ENSCAFP00000000188.4;ENSCAFP00000003336.2;ENSCAFP00000005927.4;ENSCAFP00000011457.3;ENSCAFP00000020604.3;ENSCAFP00000025519.3;ENSCAFP00000028992.4;ENSCAFP00000038964.2;ENSCAFP00000044719.1;ENSCAFP00000053632.1
Metabolism	Metabolism of other amino acids	66	ENSCAFP00000000037.3;ENSCAFP00000000332.3;ENSCAFP00000002860.4;ENSCAFP00000003260.4;ENSCAFP00000003273.3;ENSCAFP00000003329.4;ENSCAFP00000003484.3;ENSCAFP00000005438.4;ENSCAFP00000005561.4;ENSCAFP00000006270.4;ENSCAFP00000006377.4;ENSCAFP00000007067.3;ENSCAFP00000007257.4;ENSCAFP00000008963.4;ENSCAFP00000009702.3;ENSCAFP00000011378.3;ENSCAFP00000012826.4;ENSCAFP00000013923.4;ENSCAFP00000015693.2;…	8	ENSCAFP00000000037.3;ENSCAFP00000009702.3;ENSCAFP00000019481.3;ENSCAFP00000019687.3;ENSCAFP00000020698.4;ENSCAFP00000029257.3;ENSCAFP00000030482.3;ENSCAFP00000038899.2
Metabolism	Metabolism of terpenoids and polyketides	16	ENSCAFP00000001037.4;ENSCAFP00000002913.3;ENSCAFP00000003484.3;ENSCAFP00000004464.4;ENSCAFP00000004978.2;ENSCAFP00000005438.4;ENSCAFP00000008030.3;ENSCAFP00000012826.4;ENSCAFP00000016640.3;ENSCAFP00000023848.4;ENSCAFP00000024949.4;ENSCAFP00000025277.2;ENSCAFP00000026840.4;ENSCAFP00000027029.4;ENSCAFP00000035863.1;ENSCAFP00000039497.2
Metabolism	Nucleotide metabolism	85	ENSCAFP00000000001.3;ENSCAFP00000001672.4;ENSCAFP00000002420.4;ENSCAFP00000002967.3;ENSCAFP00000003241.3;ENSCAFP00000003256.4;ENSCAFP00000004062.3;ENSCAFP00000004456.3;ENSCAFP00000004678.4;ENSCAFP00000005244.4;ENSCAFP00000005742.3;ENSCAFP00000006330.4;ENSCAFP00000007145.4;ENSCAFP00000008083.3;ENSCAFP00000008963.4;ENSCAFP00000009189.4;ENSCAFP00000010682.4;ENSCAFP00000012396.3;ENSCAFP00000012445.3;…	5	ENSCAFP00000017185.4;ENSCAFP00000025062.3;ENSCAFP00000030482.3;ENSCAFP00000048303.1;ENSCAFP00000057497.1
Metabolism	Xenobiotics biodegradation and metabolism	60	ENSCAFP00000002420.4;ENSCAFP00000003260.4;ENSCAFP00000003273.3;ENSCAFP00000005742.3;ENSCAFP00000005770.3;ENSCAFP00000006330.4;ENSCAFP00000007528.5;ENSCAFP00000007561.4;ENSCAFP00000008963.4;ENSCAFP00000009007.3;ENSCAFP00000009250.3;ENSCAFP00000012445.3;ENSCAFP00000012916.4;ENSCAFP00000014164.2;ENSCAFP00000014967.4;ENSCAFP00000015321.4;ENSCAFP00000015693.2;ENSCAFP00000016038.3;ENSCAFP00000016124.4;…	2	ENSCAFP00000019687.3;ENSCAFP00000020698.4
Organismal Systems	Aging	86	ENSCAFP00000000579.3;ENSCAFP00000000820.4;ENSCAFP00000000900.3;ENSCAFP00000000903.4;ENSCAFP00000000951.4;ENSCAFP00000000954.5;ENSCAFP00000000988.3;ENSCAFP00000001849.4;ENSCAFP00000002268.3;ENSCAFP00000002766.2;ENSCAFP00000003329.4;ENSCAFP00000004244.3;ENSCAFP00000005515.3;ENSCAFP00000005627.3;ENSCAFP00000005763.4;ENSCAFP00000006011.4;ENSCAFP00000007014.3;ENSCAFP00000007869.4;ENSCAFP00000008032.3;…	2	ENSCAFP00000024262.3;ENSCAFP00000029451.4
Organismal Systems	Circulatory system	132	ENSCAFP00000000102.5;ENSCAFP00000000155.3;ENSCAFP00000000199.4;ENSCAFP00000000988.3;ENSCAFP00000001606.4;ENSCAFP00000002212.4;ENSCAFP00000002294.4;ENSCAFP00000002550.4;ENSCAFP00000003291.4;ENSCAFP00000003460.3;ENSCAFP00000003816.5;ENSCAFP00000003817.3;ENSCAFP00000003862.4;ENSCAFP00000004098.3;ENSCAFP00000005284.4;ENSCAFP00000005841.3;ENSCAFP00000005911.3;ENSCAFP00000007612.3;ENSCAFP00000007725.4;…	11	ENSCAFP00000003817.3;ENSCAFP00000007848.4;ENSCAFP00000008792.4;ENSCAFP00000009836.4;ENSCAFP00000010522.4;ENSCAFP00000015492.4;ENSCAFP00000018176.3;ENSCAFP00000020325.3;ENSCAFP00000020504.4;ENSCAFP00000024262.3;ENSCAFP00000026558.3
Organismal Systems	Development	137	ENSCAFP00000000180.4;ENSCAFP00000000378.3;ENSCAFP00000000489.3;ENSCAFP00000000579.3;ENSCAFP00000000828.4;ENSCAFP00000000964.4;ENSCAFP00000000988.3;ENSCAFP00000001736.4;ENSCAFP00000001917.4;ENSCAFP00000001999.3;ENSCAFP00000002174.3;ENSCAFP00000002195.3;ENSCAFP00000003087.3;ENSCAFP00000003166.4;ENSCAFP00000004663.3;ENSCAFP00000004856.4;ENSCAFP00000005164.4;ENSCAFP00000005284.4;ENSCAFP00000005359.4;…	8	ENSCAFP00000001917.4;ENSCAFP00000003166.4;ENSCAFP00000007048.4;ENSCAFP00000017095.4;ENSCAFP00000025519.3;ENSCAFP00000026360.3;ENSCAFP00000036593.2;ENSCAFP00000065679.1
Organismal Systems	Digestive system	193	ENSCAFP00000000213.4;ENSCAFP00000000266.5;ENSCAFP00000000596.3;ENSCAFP00000000619.4;ENSCAFP00000000878.3;ENSCAFP00000000906.5;ENSCAFP00000000937.3;ENSCAFP00000001115.4;ENSCAFP00000001338.4;ENSCAFP00000001399.3;ENSCAFP00000001606.4;ENSCAFP00000002233.4;ENSCAFP00000002282.4;ENSCAFP00000002294.4;ENSCAFP00000002340.4;ENSCAFP00000002482.3;ENSCAFP00000003046.1;ENSCAFP00000003401.3;ENSCAFP00000003651.4;…	13	ENSCAFP00000007848.4;ENSCAFP00000008792.4;ENSCAFP00000010184.4;ENSCAFP00000016597.3;ENSCAFP00000016744.4;ENSCAFP00000020479.4;ENSCAFP00000024262.3;ENSCAFP00000025361.4;ENSCAFP00000026870.3;ENSCAFP00000037632.1;ENSCAFP00000041421.1;ENSCAFP00000061907.1;ENSCAFP00000064001.1
Organismal Systems	Endocrine system	402	ENSCAFP00000000102.5;ENSCAFP00000000121.1;ENSCAFP00000000155.3;ENSCAFP00000000199.4;ENSCAFP00000000207.3;ENSCAFP00000000498.3;ENSCAFP00000000579.3;ENSCAFP00000000650.3;ENSCAFP00000000832.3;ENSCAFP00000000900.3;ENSCAFP00000000903.4;ENSCAFP00000000988.3;ENSCAFP00000001028.5;ENSCAFP00000001180.3;ENSCAFP00000001304.3;ENSCAFP00000001585.6;ENSCAFP00000001606.4;ENSCAFP00000001725.3;ENSCAFP00000001763.4;…	28	ENSCAFP00000000121.1;ENSCAFP00000003367.3;ENSCAFP00000003817.3;ENSCAFP00000005460.4;ENSCAFP00000007187.4;ENSCAFP00000007848.4;ENSCAFP00000008792.4;ENSCAFP00000009702.3;ENSCAFP00000014940.3;ENSCAFP00000015492.4;ENSCAFP00000016744.4;ENSCAFP00000017095.4;ENSCAFP00000019481.3;ENSCAFP00000020325.3;ENSCAFP00000020806.3;ENSCAFP00000023735.5;ENSCAFP00000023939.4;ENSCAFP00000024164.4;ENSCAFP00000024262.3;…
Organismal Systems	Environmental adaptation	174	ENSCAFP00000000248.5;ENSCAFP00000000288.1;ENSCAFP00000000362.5;ENSCAFP00000000539.2;ENSCAFP00000000832.3;ENSCAFP00000000859.5;ENSCAFP00000000988.3;ENSCAFP00000001028.5;ENSCAFP00000001394.4;ENSCAFP00000001412.3;ENSCAFP00000001474.3;ENSCAFP00000001606.4;ENSCAFP00000001763.4;ENSCAFP00000001774.3;ENSCAFP00000002212.4;ENSCAFP00000002294.4;ENSCAFP00000002355.3;ENSCAFP00000002979.4;ENSCAFP00000003460.3;…	15	ENSCAFP00000001474.3;ENSCAFP00000007187.4;ENSCAFP00000008792.4;ENSCAFP00000009836.4;ENSCAFP00000018176.3;ENSCAFP00000019705.5;ENSCAFP00000021769.3;ENSCAFP00000023278.3;ENSCAFP00000024262.3;ENSCAFP00000026558.3;ENSCAFP00000029451.4;ENSCAFP00000030319.1;ENSCAFP00000033727.3;ENSCAFP00000033929.2;ENSCAFP00000037954.2
Organismal Systems	Excretory system	89	ENSCAFP00000000123.3;ENSCAFP00000000179.4;ENSCAFP00000000335.3;ENSCAFP00000000733.3;ENSCAFP00000000918.3;ENSCAFP00000002294.4;ENSCAFP00000003633.3;ENSCAFP00000004614.4;ENSCAFP00000005278.4;ENSCAFP00000006270.4;ENSCAFP00000006319.3;ENSCAFP00000008041.5;ENSCAFP00000008690.3;ENSCAFP00000008691.4;ENSCAFP00000008698.3;ENSCAFP00000008792.4;ENSCAFP00000009756.4;ENSCAFP00000009758.4;ENSCAFP00000010395.3;…	7	ENSCAFP00000000918.3;ENSCAFP00000008691.4;ENSCAFP00000008792.4;ENSCAFP00000016218.3;ENSCAFP00000024262.3;ENSCAFP00000026056.3;ENSCAFP00000056432.1
Organismal Systems	Immune system	526	ENSCAFP00000000102.5;ENSCAFP00000000146.4;ENSCAFP00000000180.4;ENSCAFP00000000205.4;ENSCAFP00000000244.2;ENSCAFP00000000294.4;ENSCAFP00000000378.3;ENSCAFP00000000498.3;ENSCAFP00000000579.3;ENSCAFP00000000596.3;ENSCAFP00000000900.3;ENSCAFP00000000903.4;ENSCAFP00000000937.3;ENSCAFP00000000985.4;ENSCAFP00000000988.3;ENSCAFP00000001028.5;ENSCAFP00000001078.3;ENSCAFP00000001147.3;ENSCAFP00000001164.4;…	41	ENSCAFP00000001218.3;ENSCAFP00000001917.4;ENSCAFP00000002217.4;ENSCAFP00000003166.4;ENSCAFP00000003367.3;ENSCAFP00000003817.3;ENSCAFP00000004808.4;ENSCAFP00000004864.4;ENSCAFP00000005927.4;ENSCAFP00000007848.4;ENSCAFP00000008792.4;ENSCAFP00000010988.4;ENSCAFP00000013910.3;ENSCAFP00000014870.3;ENSCAFP00000017095.4;ENSCAFP00000017211.4;ENSCAFP00000017250.3;ENSCAFP00000018026.3;ENSCAFP00000018445.1;…
Organismal Systems	Nervous system	236	ENSCAFP00000000102.5;ENSCAFP00000000248.5;ENSCAFP00000000288.1;ENSCAFP00000000362.5;ENSCAFP00000000535.3;ENSCAFP00000000579.3;ENSCAFP00000000596.3;ENSCAFP00000000733.3;ENSCAFP00000000823.3;ENSCAFP00000000918.3;ENSCAFP00000000988.3;ENSCAFP00000001394.4;ENSCAFP00000001474.3;ENSCAFP00000001585.6;ENSCAFP00000001606.4;ENSCAFP00000001763.4;ENSCAFP00000001958.4;ENSCAFP00000002294.4;ENSCAFP00000002550.4;…	15	ENSCAFP00000000918.3;ENSCAFP00000001474.3;ENSCAFP00000007848.4;ENSCAFP00000008792.4;ENSCAFP00000010522.4;ENSCAFP00000016218.3;ENSCAFP00000020325.3;ENSCAFP00000021150.4;ENSCAFP00000024262.3;ENSCAFP00000027833.3;ENSCAFP00000030319.1;ENSCAFP00000033929.2;ENSCAFP00000044719.1;ENSCAFP00000052477.1;ENSCAFP00000065679.1
Organismal Systems	Sensory system	66	ENSCAFP00000000248.5;ENSCAFP00000000579.3;ENSCAFP00000000988.3;ENSCAFP00000001028.5;ENSCAFP00000001606.4;ENSCAFP00000002294.4;ENSCAFP00000003753.4;ENSCAFP00000003817.3;ENSCAFP00000003862.4;ENSCAFP00000004678.4;ENSCAFP00000007725.4;ENSCAFP00000007848.4;ENSCAFP00000008081.3;ENSCAFP00000008698.3;ENSCAFP00000008792.4;ENSCAFP00000008870.4;ENSCAFP00000010537.4;ENSCAFP00000011245.3;ENSCAFP00000011322.3;…	8	ENSCAFP00000003817.3;ENSCAFP00000007848.4;ENSCAFP00000008792.4;ENSCAFP00000019983.3;ENSCAFP00000020325.3;ENSCAFP00000024262.3;ENSCAFP00000027833.3;ENSCAFP00000037954.2
